# Supplementary material for: Coevolution of the Toll-Like Receptor 4 Complex with Calgranulins and Lipopolysaccharide
Source: Front Immunol. 2018 Feb 21;9:304. doi: 10.3389/fimmu.2018.00304 (PMC5826337; doi:10.3389/fimmu.2018.00304)
Supplement: Supplementary file 2 [file Data_Sheet_1.FASTA]

>00000001|CRNN|Human
MPQLLQNINGIIEAFRRYARTEGNCTALTRGELKRLLEQEFADVI-V-KPHDPATVDEVLRLLDEDHTGTVEFKEFL-VLVFKVAQACFKTLSES
>00000002|CRNN|Chimpanzee
MPQLLQNINGIIEAFRRYARTEGNCAALTRGELKRLLEQEFANVI-V-KPHDPATVDEVLRLLDEDHTGTVEFKEFL-VLVFKVAQACFKTLSES
>00000008|CRNN|Gorilla
MPQLLQNINGIIEAFRRYARTEGNCTALTRGELKRLLEQEFADVI-V-KPHDPATVDEVLRLLDEDHTGTVEFKEFL-VLVFKVAQACFKTLSES
>00000024|CRNN|Guinea_Pig
MPQLLRNIHGIIEAFGHYARTEGSCTALTRGELKRLLEHEFADVI-V-KPHDPATVDEVLRLLDEDETGTIEFKEFL-VLVFKVAQACFQTLSET
>00000030|CRNN|Mouse
MPQLLQNIHGIIEAFGCYARSEGGCKVLTRQELKRLLEHEFADVI-V-KPHDPATVDEVLRLLDEDNTGTVEFKEFL-VLVFKVARACFKTLNES
>00000036|CRNN|Rat
MPQLLRNIHGIIEAFGCYARSEGGCKVLTKQELKRLLEYEFADVI-V-KPHDPATVDEVLHLLDEDNTGTVEFKEFL-VLVFKVARACFKTLNES
>00000038|CRNN|Rabbit
MPQLLRNINGIIEAFGRYARMEGNCQVLSRGELKRLLEHEFADVI-V-KPHDPATVDEVFRLLDEDDTGTIEFQEFL-VLMFKVAQACFKTLSKS
>00000044|CRNN|Dog
MPQLLRNIHGIIEAFQHYARTQGSCTVLTRGELKRFLEHEFADII-V-KPQDPATVDEVLRLLDEDDTGTVEFKEFL-VLVFKVAQACFKTLSES
>00000046|CRNN|Pig
MPQLLRNINGIIEAFRRYARTEGDCAVLTRGELKRLLEQELADVI-V-KPHDPATVDEVLRLLDEDDTGTVEFKEFL-VLVFKVAQACFRTLSES
>00000052|CRNN|Cat
MPQLLRNINGIIEAFGRYARMEGNCKMLTRGELKRLLEHEFADVI-V-KPHDPATVDEVLCLLDEDNTGTVEFKEFL-VLVFKVAQACFKTLSES
>00000058|CRNN|Sheep
MPQLLRNINGIIEAFRRYARTEGDCAVLERGELKRLLEKEFADVI-V-KPHDPATVDEVLRLLDEDDTGTVEFKEFL-VLVFKVAQACFETLSEG
>00000062|CRNN|Cow
MPQLLRNINGIIEAFRRYARMEGDCAVLERGELKRLLEKEFADVI-V-KPHDPATVDEVLRLLDEDDTGTVEFKEFL-VLVFKVAQACFETLSEG
>00000066|CRNN|Elephant
MPQLLRNIHGIIEAFGRYAKTEGNCMVLTRGELKRLLEHELADVI-V-KPHDPVTVDEVLRLLDEDDTGTVEFKEFL-VLVFKVAQACFKTLSES
>00000072|CRNN|Opossum
MPQLLGNIDGIIQAFSRYAKTEGDCTTLTKGELKKLLEQELADVI-V-KPHDPATVDQVFHLLDEDSKGTVDFKEFL-VLVFKVAQACYKTLNES
>00000074|CRNN|Tasmanian_devil
MPQLLGNIDGIIQAFTRYAKTEGDCTTLTRGELKKLLEQELADVI-V-KPHDPATVDQVFRLLDEDSKGTVDFKEFL-LLVFKVTQACYKTLNES
>00000076|CRNN|Turkey
MAQLQENINGIITTFYTYASSDGDCSTLSRGELRQLIEQEFEDVI-M-DARDPRTVEKVLLFLDEDSSGKVDFSEFL-NLVFRVAKACHGQLQQY
>00000078|CRNN|Chicken
MAQLQENINGIITVFYTYARSDGDSSTLSRGELRQLIEQEFGDVI-T-DARDPRTVDEVLFFLDEDSSGKIDFGEFL-SLIFRVAKACHRQLQQY
>00000080|CRNN|Duck
MAQLQENINGIIAVFYNYARKDGDCSALSKGELRQLIEQEFADVI-V-NPHDPNTIEKVLRFLDEDSNGKVEFSEFL-SLVFRVAKACYRQLEQC
>00000081|FLG|Human
MSTLLENIFAIINLFKQYSKKDKNTDTLSKKELKELLEKEFRQIL-K-NPDDPDMVDVFMDHLDIDHNKKIDFTEFL-LMVFKLAQAYYESTRKE
>00000082|FLG|Gorilla
MSTLLENIFAIINLFKQYSKKDKNTDTLSKKELKELLEKEFRQIL-K-NPDDPDMVDVFMDHLDIDHNKKIDFTEFL-LMVFKLAQAYYESTRKE
>00000084|FLG|Chimpanzee
MSTLLENIFAIINLFKQYSKKDKNTDTLSKKELKELLEKEFRQIL-K-NPDDPDMVDVFMDHLDIDHNKKIDFTEFL-LMVFKLAQAYYESTRKE
>00000090|FLG|Mouse
MSALLESITSMIEIFQQYSTSDKEEETLSKEELKELLEGQLQAVL-K-NPDDQDIAEVFMQMLDVDHDDKLDFAEYL-LLVLKLAKAYYEASKNE
>00000092|FLG|Guinea_Pig
MSTLLENIITIIDLFQQYSKQDEETDTLSKKELKELLEKEFRPIL-K-NPDDPDTTEVFMHILDIDHNEKIDFTEFL-LMVFKLAQAYYQSAGSK
>00000096|FLG|Cat
MSTLLGNIIAIIDLFHEYSTTDKETDTLSREELKELLEREFRPVL-K-NPDDPDTADVFMHILDLDHDKKIDFTEYF-LMVFKLATAYYESNRRQ
>00000102|FLG|Elephant
MSTLLENITAIIDLFQQYSSNDKENDTLSKKELEELLETEFQPIL-E-NPNDPDTADDFMRILDLDHNKKVDFTEFF-LMVFKLAQAYYESTKRQ
>00000106|FLG|Opossum
MSVLLQSIVNIIDIFYQYAEDDGECETLSKKEMKELLEKELSSIM-S-NPKDPQIIEAIFHILDQDHDDKVNFAEFL-LMVFKLAMSFNKSVSKE
>00000108|FLG|Platypus
MSQLLKSIVTVIDIFYHYTQGDGDCETLSKGELKELLEKEFRPIL-K-HPNDPDTVDVIMQILDRDHDRRVDFTEFL-LMVFKLTQACNKVVSKD
>00000110|FLG|Anole_Lizard
MPYLLNSICTISGVFYKYAKRHGDSSILTKREMKRLILEEFADVI-E-NPRDRKTVELTFQMLDTNGDGLVDFNEYL-LLILKVAEACYSHLKPS
>00000112|FLG|Turkey
MSHFLDSVSTIITVFHQHAKEDGDQSKFNRRKMKEFIQKEFADAI-V-NPHDPQTIDKILQFLEWDGDGEIDFNEFL-LLVFRVAKACYWYLQKG
>00000116|FLG|Flycatcher
MSPFLDSIATIVGVFQQHARGDGDGSGLSRRRMRELIQREFADSL-V-KSHDPQTIEKILQFLEWDGDGDIDFNEFL-LLVFRVAKCCFWFQPKA
>00000117|FLG2|Human
MTDLLRSVVTVIDVFYKYTKQDGECGTLSKGELKELLEKELHPVL-K-NPDDPDTVDVIMHMLDRDHDRRLDFTEFL-LMIFKLTMACNKVLSKE
>00000122|FLG2|Chimpanzee
MTDLLRSVVTVIDVFYKYTKQDGECGTLSKGELKELLEKEFHPIL-K-NPDDPDTVDVIMHMLDRDHDRRLDFTEFL-LMIFKLTMACNKVLSKE
>00000132|FLG2|Rabbit
MTDLLRSVVTVIDIFYKYTKEDGECGTLSKNELKELLEKEFRPIL-K-NPDDPDTVDVIMHMLDQDHNRRLDFTEFL-LMVFKLAMACNKVLSKQ
>00000134|FLG2|Sheep
MTNLLRSVVTVIDTFYKYTKQDGECGTLSKDELKELLEKEFRPIL-K-NPDDPDTVDIIMHMLDRDHDRRLDFTEFL-LMVFKLAMACNKVLSKE
>00000136|FLG2|Cow
MTNLLRSVVTVIDTFYKYTKQDGECGTLSKDELKELLEKEFRPIL-K-NPDDPDTVDVIMHILDRDHDRRLDFTEFL-LMVFKLAMACNKVLSKE
>00000138|FLG2|Rat
MTYLLRSVVTIIDIFYKYTKQDEECGTLSKNELKELLEKEFRPIL-K-NPDDPDTVDVIMHMLDRDHDRRLDFTEFI-LMVFKLALACNKVLGKE
>00000140|FLG2|Mouse
MAYLLRSVVTIIDVFYKYTKQDEECGTLSKDELKELLEKEFRPIL-K-NPDDPDTVDVIMHMLDRDHDRRLDFTEFI-LMIFKLALACNKVLGKE
>00000146|FLG2|Pig
MTDLLRSVVTVIDVFYKYTQQDGECGTLSKDELKELLEKEFRPIL-K-NPDDPDTVDVIMHMLDRDHDRRLDFTEFL-LMVFKLAMACNKVLSKE
>00000148|FLG2|Cat
MTDLLRSVVTVIDVFYKYTNQDGECGTLSKDELKELLEKEFRPIL-K-NPDDPDTVDVIMHMLDRDHDRRLDFTEFL-LMVFKLAMACNKVLSKE
>00000150|FLG2|Guinea_Pig
MTDLLRSLVTIIDIFYKYTEQDGECGTLSKDELKELLEKEFHPIL-K-NPDDPETVDVIMQMLDRDHDQRLDLIEFL-PMVFKLVMACNNVLSKE
>00000160|FLG2|Elephant
MTDLLRSVVTIIDIFYKYTRQDGECGTLSKEELKELLEKEFHPIL-K-NPDDPDTVDVIMHMLDRDHDRRLDFTEFL-LMVFKLAMACNKVLSKE
>00000162|FLG2|Tasmanian_devil
MSHLLSSILTIIDVYYQYTNKDQDCSTLCKRELKELLEKEFRPIL-K-NPDDPDTVEVFMHMLDRDHDRKVDFIEFL-LMIFKLTMACNQSIGKE
>00000164|FLG2|Opossum
MSHLLSSILSIIEVYYKYTSQDQDCNTLCKRELKKLLENEFRPIL-K-NPDDPDTVEIFMQMLDRDHDKKVDFIEFL-LMIFKLTMACNQSIGKE
>00000168|FLG2|Tasmanian_devil
MSQLLKSIVTVIDVFYNYCGQDEECDTLCKKELKELLNKEMGPLL-K-NPNNPDTVDVFMQILDRDHDRRVDFTEYL-LMVFKLTMACNKSVVNE
>00000179|HRNR|Human
MPKLLQGVITVIDVFYQYATQHGEYDTLNKAELKELLENEFHQIL-K-NPNDPDTVDIILQSLDRDHNKKVDFTEYL-LMIFKLVQARNKIIGKD
>00000180|HRNR|Chimpanzee
MPKLLQGVITVIDVFYQYATQHGEYDTLNKAELKELLENEFHQIL-K-NPNDPDTVDIILQSLDRDHNKKVDFTEYL-LMIFKLVQARNKIIGKD
>00000182|HRNR|Gorilla
MPKLLQGVITVIDVFYQYATQHGEYDTLNKAELKELLENEFHQIL-K-NPNDPDTVDIILQSLDQDHNKKVDFTEYL-LMIFKLVQARNKIIGKD
>00000192|HRNR|Rat
MPKLLQGIVTVIDVFYNYATEYGNCDMLSKKEMKELLETEFRQIL-K-NPDDPDTVDIIMQSLDRDHNHKVDFTEYL-IMILRLAKACNKIIGKD
>00000194|HRNR|Mouse
MPKLLESIVTVIDVFYQYATEYGNCDMLSKEEMKELLVTEFHQIL-K-NPDDPDTVDIIMQNLDRDHNHKVDFTEYL-LMILKLTKACNKIIGKD
>00000196|HRNR|Guinea_Pig
MPKLLQGIVTVIDVFYQYATQHGECDKLNKEELKELLENEFHEVL-K-NPDDPDTVDIILQNLDRDHNEQVDFTEYL-LMVFKLSRACNKIVGKD
>00000206|HRNR|Pig
MPKLLQSIVTVIDLFYQYAKQDGECDMLNKAELKELLENEFGQIL-K-NPDDPDTVDIIMQNLDQDHNKKVEFTEYL-LMIFKLARACNKIVSKD
>00000210|HRNR|Cat
MPKLLHGIVTVIDLFYQYATQDGECDTLNKAELKELLENEFQQIL-K-NPDDPDTVDIIMQNLDQDHDKKVDFTEYL-LMIFKLAQACNKIIGKD
>00000233|RPTN|Human
MAQLLNSILSVIDVFHKYAKGNGDCALLCKEELKQLLLAEFGDIL-Q-RPNDPETVETILNLLDQDRDGHIDFHEYL-LLVFQLVQACYHKLDNK
>00000234|RPTN|Gorilla
MAQLLNSILSVIEVFHKYAKGNGDCALLCKEELKQLLLAEFGDIL-Q-RPNDPETVETILNLLDQDRDGHIDFHEYL-LLVFQLVQACYRKLDNK
>00000236|RPTN|Chimpanzee
MAQLLNSILSVIDVFHKYAKGNGDCALLCKEELKQLLLAEFGDIL-Q-RPNDPETV-TILNLLDQDRDGHIDFHEYL-LLVFQLVQACYHKLDNK
>00000252|RPTN|Mouse
MPQLLNSILNVSKVFQDYAEYHGVGASLSKKELKQLLLTEFGDIL-R-RPNDPETVETILEHLDRDRNGYVDFHEYL-LLVFQLVQACHHKLDSK
>00000254|RPTN|Rat
MPQLLNSILNVNKVFQNYAEHHGAGASLSKKELKQLLLAEFGDIL-R-RPNDPETVETILEHLDRDRNGYVDFHEYL-LLVFQLVQACHHKLDSK
>00000258|RPTN|Cow
MTELLNSILTVIRVFQKYAKENGDSTSLCKEELKQLLLAEFGDIL-R-RPNDPETVETILSLLDRNRNEHVDFHEYL-LMVFQLAQACYHRLDNE
>00000260|RPTN|Dog
MAQLLNSILTVIKVFQKYAKENGECTLLCKKELKQLLLAEFGDIL-R-RPNDPDTVETILSLLDKDRNGYVDFHEYL-LLVFQLAQACYHKLDNK
>00000262|RPTN|Cat
MAQLLNSILTVIEVFQKHAKENGNCTSLCKKELKQLLLVEFGDIL-R-RPNDPETVETILSLLDKDRNGHVDFHEYL-LLVFQLAQACYHKLNNR
>00000266|RPTN|Elephant
MAQLLSSILTVIKVFQKHASENGDCTSLCKKELKQLLLAEFGDIL-R-RPNDPETVETILTILDRDSNGHIDFHEYL-LLVFQLAQACYHKLDIQ
>00000286|RPTN|Pig
MAQLLNSILTVIEVFQKYAKGKGDCTSLCKKELKQLLLAEFGDIL-R-RPNDPETVETILSLLDKDRNGHVDFHEYL-LLVFQLAQACYHKLDKE
>00000288|RPTN|Sheep
MTELLNSILTVIKVFQRYAKENGDSTSLCKEELKQLLLAEFGDIL-R-RPNDPETVETILSLLDRNRNEHVDFHEYL-LMVFQLAQACYHKLDNE
>00000294|RPTN|Tasmanian_devil
MTQLLNSIITIIKVFHEYAEMNDDCTSLCKKELKHLLLEEFKEIL-R-RPDDPETVDNILQLLDRDHDEHVDFNEFL-LLVFKLVQSCYQIQSKK
>00000296|RPTN|Opossum
MAPLLNSILTVIEVFHEYAKENDDCTSLGKKELKQLLLKEFQEIL-R-RPHDPQTVDTILQLLDRDHDEHIDFNEFL-LLVFKLAQACYLTQSKK
>00000298|RPTN|Platypus
MSQLVRSILRVIEVFQSYANADDNCVSLTKTELKELLQAEFGNLL-R-RPRDPKTVDTVLQLLDRDRDGVVDFNEFL-LLVFRVAQACHQGLRDD
>00000307|S100A12|Human
MTKLEEHLEGIVNIFHQYSVRKGHFDTLSKGELKQLLTKELANTI-K-NIKDKAVIDEIFQGLDANQDEQVDFQEFI-SLVAIALKAAHYHTHKE
>00000308|S100A12|Gorilla
MTQLEEYLEGIVNIFHQYSVRKGHFDTLSKGELKQLLTKELANTI-K-NIKDKAVIDEIFQGLDANQDEQVDFQEFI-SLVAIALKAAHYHTHKE
>00000310|S100A12|Chimpanzee
MTKLEEYLEGIVNIFHQYSVRKGHFDTLSKGELKQLLTKELANTI-K-NIKDKAVIDKIFQGLDANQDEQVDFQEFI-SLVAIALKAAHYHTHKE
>00000338|S100A12|Dog
MTKLEDHLEGIVDVFHRYSARVGHPDTLSKGEMKQLIIRELPNTL-K-NTKDQATVDKLFQDLDADKDGQVNFNEFI-SLVSVVLDTSHKNTHK-
>00000356|S100A12|Cow
MTKLEDHLEGIINIFHQYSVRVGHFDTLNKRELKQLITKELPKTLQQ-NTKDQPTIDKIFQDLDADKDGAVSFEEFV-VLVSRVLKTAHIDIH--
>00000358|S100A12|Sheep
MTKLEDHLEGIINIFHQYSIRLGHYDTLVKCELKQLITKELPNCL-K-NTKDQPSIDEIFQDLDTDKDKEVSFEEFV-VLVSRVLKTAHENIHKE
>00000360|S100A12|Pig
MTKLEDHLEGIINIFHQYSVRLGHYDTLIKRELKQLITKELPNTL-K-NTKDQGTIDKIFQNLDANQDEQVSFKEFV-VLVTDVLITAHDNIHKE
>00000364|S100A12|Elephant
STTLEEYMEGVINVFHRYSVRVGDFDTLTKGELKQLITRELPKTL-Q-NSKDKASIEKLFQELDTDRDGQISFGEFM-KLLVQVLVTAHNHIHQ-
>00000366|S100A12|Rabbit
MTKLEDHLEGIINIFHQYSVRTGHYDTLSKCELKKLITTELVNTI-K-NTKDQATVDRIFRDLDEDGDHQVDFKEFL-SLLASVLVTAHENIHKE
>00000370|S100A12|Cat
MTKLEEHLEGIINVFHWYSIRVGNPDTLSKGELKQLITRELTNTL-E-NTKDQSTIDKIFQDLDADKDEQVTFDEFV-VLVCRVLRTAHVNIHKE
>00000380|S100A9|Opossum
METMEKALDIIVNTFHHYSTRVGNPDTLVKGEMKQLITKELPNFI-K-NAKDLQDVKHLMQELDTNQNGQVDFKEFS-MMMARLTMATHEKMHEN
>00000382|S100A9|Tasmanian_devil
TSTLKDCLKIIIDTFHQYSGQGGDPDALNKKEMKQLLTKEMPHFI-K-NSKDLQCVPHLFQELDTNQDHDINFKEYA-VMIARLAMASHEKMHEN
>00000391|S100A8|Human
LTELEKALNSIIDVYHKYSLIKGNFHAVYRDDLKKLLETECPQYI---RKKG---ADVWFKELDINTDGAVNFQEFL-ILVIKMGVAAHKKSHEE
>00000392|S100A8|Gorilla
LTELEKALNSIIEVYHKYSLIKGNFHAVYRDDLKKLLETECPQYI------RKKGADVWFKELDINTDGAVNFQEFL-ILVIKMGVAAHKKSHEE
>00000416|S100A8|Rabbit
PTDLENSLNSIISVYHKYSLEKGNYHALYGDDLKKLLATECPQYT---KKKD---ADTWFKELDINSDGAINFQEFL-ILIVKIGVSAHEDSHKA
>00000424|S100A8|Rat
ATELEKALSNVIEVYHNYSGIKGNHHALYRDDFRKMVTTECPQFV------QNKNTESLFKELDVNSDNAINFEEFL-VLVIRVGVAAHKDSHKE
>00000428|S100A8|Mouse
PSELEKALSNLIDVYHNYSNIQGNHHALYKNDFKKMVTTECPQFV------QNINIENLFRELDINSDNAINFEEFL-AMVIKVGVASHKDSHKE
>00000436|S100A8|Guinea_Pig
LTELEKALDTIIDIYHKYSLIKGNPHALYKDDLKKLLTNECPQYT------KKRNADAWFRQLDINEDGAVNFQEFL-VFVVKVALKAHEESHK-
>00000438|S100A8|Cow
LTDLECAINSLIDVYHKYSLKKGNYHAVYRDDLKQLLETECPKFM---KKKD---ADTWFKELDINQDGGINFEEFL-VLVIKVGLEAHEEIHKE
>00000442|S100A8|Cat
LTELETAINCLIDVYHKYSLDKGNYHALYRDDLKKLLETECPRYM---KKKD---ADTWFKELDVNSDGAINFEEFL-IL---------------
>00000448|S100A8|Sheep
LTDLESAINSLIDVYHNYSLLKGNYHAVYRDDLKRLLETECPKFL---KKKD---ADTWFKELDINQDGGINFEEFL-VLVIKVGLAAHEDIHKE
>00000452|S100A8|Dog
LTELESAINSLIEVYHKYSLVKGNYHALYRDDLKKLLETECPQYM---KKKD---ADTWFQELDVNSDGAINFEEFL-ILVIKVGVASHKDIHKE
>00000456|S100A8|Pig
LTDLESAINSLIEVFHKYSLEKGNYHAIYADDLKRLLETECPKYM---KKKDAET---WFKELDINKDGAVNFEEFL-ILVIKVGVEAHEDIHKE
>00000462|S100A8|Elephant
LTDLERAIDSLIEVFHKYSLLKGNAHALYRDDFQKLLETEGRRYL---RIKD---ANAWFKELDVNSDSAINFEEFL-ILVVKMGVIAHEDIHKE
>00000468|S100A8|Tasmanian_devil
VTKLEGAVNCLVTVFHKYSLASGHYHTLSKDKFRKLLETEIPEVL-K-RPKDPKTVEKILKEVDSNKDGMINFEEFL-FLATRLLVDAHDATHE-
>00000470|S100A8|Opossum
MATLECAINCLVEVFHKYSLTGGHPHALSREQFGKLLEKECSEF----TKKSKKTVPEFMKELDINQDGFINFEEFL-ILTLKMVIEHHEDSHKE
>00000472|S100A8|Platypus
MTVLEKSIDSLIDVFHKYSLVAGHYHSISKGDLKNLMEKELTTFL-K-SQKDPLTVDTLFKELDSNKDQQINFEEFM-VLVTRVGVACHEEIHKE
>00000474|MRP-126|Flycatcher
LSELEKAMDVIIDVFHQYSRREGDRDTLTKKELKLMIDKQLANYL-K-HVKNKATIDQIMKDLDVNKDAQINFGEMM-LLVTRVTCATHEHLHEQ
>00000476|MRP-126|Chicken
LSELEKAIDVIIDVFHQYSRREGDKDTLTRKELKLLIEKQLANYL-K-HVKNQVSIDQIFKDLDNNKDQQLSFGEVM-LLIIRVTVATHEHLHFC
>00000478|MRP-126|Turkey
LSELEKAIDVIIDVFHQFSRREGDKDTLTKKELKLLIEKQLANYL-K-HVKNQASIDQIFKDLDGNKDQQLSFGEVM-LLIMRVTAATHEHLHFC
>00000480|MRP-126|Duck
LSELEKSIDVIIDVFHQYSRREGDKDTLTRKELKLLIEKQLVNYL-K-HVKNQVSIDQIFKDLDTNKDEQLSFGEVM-LLIIRVTVATHEHLHFC
>00000483|S100A9|Human
MSQLERNIETIINTFHQYSVKLGHPDTLNQGEFKELVRKDLQNFLKK-ENKNEKVIEHIMEDLDTNADKQLSFEEFI-MLMARLTWASHEKMHEG
>00000486|S100A9|Chimpanzee
MSQLERNIETIINTFHQYSVKLGHPDTLNQGEFKELVQKDLQNFLKK-ENKNEKVIEHIMEDLDTNADKQLSFEEFI-MLMARLTWASHEKMHEG
>00000506|S100A9|Rabbit
MSQLERSIDTIINVFHQYSVRVGPRDSLSQKEFKQLVQKELHNFL-K-KARDEKAINDIMEDLDTNQDKQLSFEEFV-ILMARLVHASHEEMHKN
>00000508|S100A9|Guinea_Pig
KSQLERSLETIINTFHKYSRLSGHPDTLNKNEFKKLTETELANFL-KCENRKEDEINDIMQDLDTNQDQQLSFEEVI-MLFARLINASHEKMHEE
>00000514|S100A9|Mouse
PSQMERSITTIIDTFHQYSRKEGHPDTLSKKEFRQMVEAQLATFMKK-EKRNEALINDIMEDLDTNQDNQLSFEECM-MLMAKLIFACHEKLHEN
>00000516|S100A9|Rat
GSQLERSISTIINVFHQYSRKYGHPDTLNKAEFKEMVNKDLPNFLKR-EKRNENLLRDIMEDLDTNQDNQLSFEECM-MLMGKLIFACHEKLHEN
>00000526|S100A9|Elephant
LSQLERDIETIINVFHQYSVRLEHRDALNQKEFKQLVQKELANFLKR-EKKNDAVINDIMEDLDTNEDKELSFEEYI-VLVAKLTEASHEKMHEG
>00000534|S100A9|Sheep
LSQMESSIETIINIFHQYSIRLRDPETLIRKELKQLVQKELPNFLKK-QHKDEEAINEIMEDLDTNQDKQLSFEEFI-MLVARLTVASHEEMHKT
>00000538|S100A9|Cow
MSQMESSIETIINIFHQYSVRLGHYDTLIQKEFKQLVQKELPNFLKK-QKKNEAAINEIMEDLDTNVDKQLSFEEFI-MLVARLTVASHEEMHNT
>00000540|S100A9|Cat
LSQMECSIETIINIFHQHSVRLGHADKLNPEELKQLVEKELPNFL-K-QKKNDNAINKIMEDLDTNGDKELNFEEFS-ILVGRLTVASHEEMHKN
>00000542|S100A9|Pig
MSQMECSIETIINIFHQYSVRLGNRDTLNQKEFKQLVKKELPNFLKK-QKRDEKAINHILEDLDTNVDKQLSFEEFS-MLVAKLTVASHEEMHKT
>00000544|S100A9|Dog
MSQLECSIETIINIFHQYSVRLEHPDKLNQKEMKQLVKKELPNFLKK-QKKNDNAINKIMEDLDTNGDKELNFEEFS-ILVARLTVASHEEMHKN
>00000558|S100A12|Tasmanian_devil
MTDLENSCETIVNIFHQYSVRTDDFDTLSFNEFNRLVKEQFPNWL-G-RVNDPEFITNTFRSVDKNKDKQVDFGEFV-NLLIPLIKATHDHLHE-
>00000560|S100A12|Opossum
MTDLENAMEKLINIYHQYSVRVGDFDKLSLSEFSKLVKEQFPTWV-K-KPTDPASMKLFLDNLDENKDKVLDFGEYM-KMLVPLAVASHKHIHEG
>00000569|S100A7|Human
MSQAERSIIGMIDMFHKYTRRD---DKIEKPSLLTMMKENFPNFLSACDKKGTNYLADVFEKKDKNEDKKIDFSEFL-SLLGDIATDYHKQSHGA
>00000570|S100A7|Chimpanzee
MSQAERSIIGMIDMFHKYTRRD---DKIDKPSLLTMMKENFPNFLSACDKKGTNYLANVFEKKDKNEDRKIDFSEFL-SLLGDIATDYHKQSHGA
>00000590|S100A7|Sheep
MSQLEQAISALIDLFHKHS---GPDDTIEKEALLQLLKDNFPNFLSACEKRGRDYLSNIFEKKDKNKDQKIDFSEFL-SLLADIASDYHNHSHGE
>00000594|S100A7|Cow
MSQLEQAITDLINLFHKYS---GSDDTIEKEDLLRLMKDNFPNFLGACEKRGRDYLSNIFEKQDKNKDRKIDFSEFL-SLLADIATDYHNHSHGA
>00000608|S100A7|Pig
MSPAEKSMMDTIDLFHKFT---DDSDTMDKEGLLKLLQENFPNFLSACDKNGVDYLANIFEQKDKNKDQRIEFSEFL-SLLGDIATGYHKHSHQQ
>00000612|S100A7|Cow
MSHLEQAITDLINLFHKYS---GSDDTIEKEDLLRLMKENFPNFLSACEKRGRQYLSDIFEKKDKNKDKKIDFSEFL-SLLADIATDYHNHSHGA
>00000614|S100A7|Sheep
-----------------------PDDTIEKEALLQLLKDNFPNFLSACEKRGRHYLSNIFEKKDKNKDQKIDFSEFL-SLLADIASDYHNHSHGE
>00000622|S100A7|Rabbit
MSEAERMLLDLLSLYHKYSLASG---ALDKSGLSKIMQEHFPTFLSAWEQKSPDFLDKLIKKEDADDKQEIGFSEFL-SRVAAIVADLHDSSQG-
>00000628|S100A7|Tasmanian_devil
MPPVENSIFHIIHCYHLYAAREGDVDTLSLDELNALLTENMPRFMEGLGRSQPEYLKQLFQVADKDKDNQICFDEFI-YIVGKVMKDYHLQYHRQ
>00000630|S100A7|Opossum
MPPIEDSIFHIIHCYHLYAAREGDVDTLSLDELNALLTENTPRFMKGLGRTQPEYLKQLFEVADKNKDNQISFDEFI-YIVGKLMKDYHLQYHRQ
>00000631|S100A7A|Human
MSQAERSIIGMIDMFHKYTGRDG---KIEKPSLLTMMKENFPNFLSACDKKGIHYLATVFEKKDKNEDKKIDFSEFL-SLLGDIAADYHKQSHGA
>00000632|S100A7A|Chimpanzee
MSQAERSIIGMIDMFHKYTRRD---DKIDKPSLLTMMKENFPNFLSACDKKGIHYLATVFEKKDKNEDKRIDFSEFL-SLLGDIATDYHKQSHGA
>00000634|S100A7A|Gorilla
MSQAERSIIGMIDMFHKYTRRD---DKIDKPSLLTMMKENFPNFLSACDKKGIHYLATVFEKKDKNEDKKIDFSEFL-SLLGDIATDYHRQSHGA
>00000701|S100A7L2|Human
MNLGEKVMLDIVAMFRQYS---GDDGRMDMPGLVNLMKENFPNFLSGCEKSDMDYLSNALEKKDDNKDKKVNYSEFL-SLLGDITIDHHKIMHGV
>00000702|S100A7L2|Chimpanzee
MNLGEKVMLDIVAMFRQYS---GDDGRMDMPGLVNLMKENFPNFLSGCEKSDMDYLSNALEKKDDNKDKKVNYSEFL-SLLGDITIDHHKIMHGV
>00000722|S100A7L2|Elephant
LGLGENLVLSLVELFHQYT---GYDDKINRENLLKLLKENFPNFLNDCERRGKDYLCNVFEKKDKNKDKKIDFSEFL-SVVGDIANDYHKQSHGA
>00000756|S100B|Guinea_Pig
MSELEKAVVALIDVFHQYSGREGDKHKLKKSELKELINNELSHFL-E-EIKEQEVVDKVMDTLDEDGDGECDFQEFM-AFVAMVTTACHEFFEHE
>00000764|S100B|Cow
MSELEKAVVALIDVFHQYSGREGDKHKLKKSELKELINNELSHFL-E-EIKEQEVVDKVMETLDSDGDGECDFQEFM-AFVAMITTACHEFFEHE
>00000770|S100B|Cat
MSELEKAMVALIDVFHQYSGREGDKHKLKKSELKELINNELSHFL-E-EIKEQEVVDKVMETLDNDGDGECDFQEFM-AFVAMVTTACHEFFEHE
>00000772|S100B|Rabbit
MSELEKAMVALIDVFHQYSGREGDKHKLKKSELKELINNELSHFL-E-EIKEQEVVDKVMETLDNDGDGECDFQEFM-AFVAMVTTACHEFFEQE
>00000774|S100B|Elephant
MSELEKAMVSLIDVFHQYSGKEGDKHKLKKSELKELINNELSHFL-E-EIKEQEVVDKVMETLDSDGDGECDFQEFM-AFVAMVTTACHEFFEHE
>00000782|S100B|Pig
MSELEKAVVALIDVFHQYSGREGDKHKLKKSELKELINSELSHFL-E-EIKEQEVVDKVMETLDSDGDGECDFQEFM-AFVAMVTTACHEFFEHE
>00000788|S100B|Dog
MSQLEKAALALLDVFQQYSARAGGGRRLRKADVKELIGSELAHFL-E-EIKEQEVVDKVMETLDSDGDGECDFQEFV-AFVAMVTTACHEFFEHE
>00000790|S100B|Rat
MSELEKAMVALIDVFHQYSGREGDKHKLKKSELKELINNELSHFL-E-EIKEQEVVDKVMETLDEDGDGECDFQEFM-AFVSMVTTACHEFFEHE
>00000792|S100B|Mouse
MSELEKAMVALIDVFHQYSGREGDKHKLKKSELKELINNELSHFL-E-EIKEQEVVDKVMETLDEDGDGECDFQEFM-AFVAMVTTACHEFFEHE
>00000794|S100B|Tasmanian_devil
MSDLEKAMLAIIETFHQYSGKEGDKHKLKKSELKELINNELSHFL-G-EIKEQETVDKVMETLDVDGDAECDFQEFV-AFVAVITSACHEFFEHE
>00000796|S100B|Platypus
MSDLEKAMITIIETFHNYSGREGDKFKLKKSELKELINNELSQFL-G-EIKEQETVDKVMDTLDADGDAQCDFQEFV-VFISMITAACHEFFILE
>00000800|S100B|Turkey
MSELEKAMIAIIDAFHQYSGKEGDKHKLKKSELKELINNELTHFL-G-EIKDQETVDKVMEALDSDGDAECDFQEFV-AFIAMVTSACHEFFEHE
>00000802|S100B|Flycatcher
MSELEKAMIAIIDAFHQYSGKEGDKHKLKKSELKELINNELSHFL-G-EIKDQETVDKVMEALDCDGDAECDFQEFV-AFIAMVTAACHEFFEHE
>00000808|S100B|Duck
MSELEKAMIAVIDAFHQYSGKEGDKHKLKKSELKELINNELPHFL-G-EIKDQETVDKVMEALDSNGDAECDFQEFV-AFIAMVTAACHEFFEHE
>00000827|S100G|Human
-MSTKKSPEELKRIFEKYAAKEGDPDQLSKDELKLLIQAEFPSLL-----KGPNTLDDLFQELDKNGDGEVSFEEFQ-VLVKKISQ---------
>00000862|S100G|Cow
-MSAKKSPEELKGIFEKYAAKEGDPNQLSKEELKLLLQTEFPSLL-----KGPSTLDELFEELDKNGDGEVSFEEFQ-VLVKKISQ---------
>00000864|S100G|Pig
-MSAQKSPAELKSIFEKYAAKEGDPNQLSKEELKQLIQAEFPSLL-----KGPRTLDDLFQELDKNGDGQVSFEEFQ-VLVKKISQ---------
>00000868|S100G|Dog
-MSVKKSPEELKSIFEKYAAKEGDPDQLSKAELKLLIEAEFPTLL-----KGPSTLDDLFQELDKNGDGEVSFEEFQ-VLVKKISQ---------
>00000872|S100G|Cat
-MSAKKSPEELKSIFAKYAAKEGDPDQLSKEELKLLIQTEFPSLL-----KGPSTLDDLFQELDKNGDGEVSFEEFQ-VLVKKISQ---------
>00000876|S100G|Guinea_Pig
-MAAKKSPEELQTIFKKYAAKEGDPDQLSKEELKLLVQTEFPSLL-----KSPSSIDDLFKELDKDGDGEVSFEEFQ-VFVKKLSK---------
>00000878|S100G|Rabbit
-MTAKKSPEELKKIFEKYAAKEGDPDQLSKDELKLLIQAEFPTLL-----KGPSTLDELFKELDKNGDGEVSFDEFQ-VLIKKIAQ---------
>00000880|S100G|Rat
-MSAKKSPEEMKSIFQKYAAKEGDPNQLSKEELKLLIQSEFPSLL-----KASSTLDNLFKELDKNGDGEVSYEEFE-VFFKKLSQ---------
>00000886|S100G|Mouse
-MCAEKSPAEMKSIFQKYAAKEGDPDQLSKEELKLLIQSEFPSLL-----KASSTLDNLFKELDKNGDGEVSYEEFE-AFFKKLSQ---------
>00000892|S100G|Elephant
-MSVKKSPAELKSIFEKYAAKGGDLNQLSKDELKLLIQAEFPDLL-----KGSSTLDGLFQELDKNGDGEISFEEFQ-VFVKKVSQ---------
>00000898|S100G|Opossum
MSGLKKSPEELKAIFQRYAAKEGDPDQLCKDELKMLIQAEFPHLL-----KGPSSIDDLFKEMDKNGDGEVSFEEFT-SLMKKISQ---------
>00000900|S100G|Tasmanian_devil
MSELKKSPEELKKMFEKYAAKEGDPDQLCKDELKLLIKAEFPHLL-----KGPTSLDDLFKELDKNGDGEVSFEEFQ-ILIKKISQ---------
>00002001|MRP-126|Goose
LSELEKSIDVIIDVFHQYSRREGDKDTLTRKELKLLIEKQLVNYL-K-HVKNQVSIDQIFKDLDTNKDEQLSFGEVM-LLIIRVTVATHEHLHFC
>00002015|MRP-126|Eagle
LSELEKAMDVIIDVFHQYSRREGDRDTLTKNELKLLIEKQLVNYL-K-HVKNKATIDEIMKDLDINKDAQISFCEVM-LLIVRVTIATHEHLHDV
>00002029|MRP-126|Zebrafinch
LSELEKAMDVIIDVFHQFSRREGDRDTLTKKELKMMIDKQLANYL-K-HVKNKATIDQIMKDLDVNKDAQISFGEMM-LLVTRVTCATHEHLHEV
>00002030|MRP-126|BarnOwl
LSDLEKAMDVIIDVFHQYSRREGDRDTLTKKELKLLIEKQLANYL-K-HVKNKATIDEIMKDLDINKDAQISFCEMM-LLIVRVTIATHEHLHEV
>00002048|MRP-126|Budgerigar
LSQLEKAMDVIIDVFHQYSRREGDRDTLTKAELKLLIEKQLANYL-K-HVTSTATIEEIMKDLDRNKDAQLSFSEVM-LLIVRVTIATHEHLHEV
>00002077|MRP-126|EmperorPenguin
RSELEKAMDIIIDVFHQYSRREGNRDTLTKMELKLLIEQQLVNYL-K-LVRDRATIDEIMKDLDINKDVQISFSEVM-LLITRVTIAAHEYLHNI
>00002081|MRP-126|Alligator
QTELEKAIETIINIFHQYSVRVGHFDTLTKMEMKLLIEKQLPNYM-K-NQTKPGEIDALFKDLDKNKDKQLSFGEFM-VLITRVTIATHEHLHHC
>00002082|MRP-126|Saltwatercrocodile
QTELEQSIEKIIDVFHVYSVRVGHFDTLTKMELKLLIQKQLPNYL-K-NQTSPGQIDALFKDLDKNKDQQLSFGEFM-VLITRVTIATHEHLHHC
>00002085|MRP-126|Greenseaturtle
FSELEKAIETIINIFHQYSVRVGHWDTLTKKELRQLIDRHLVNFL-K-TRKDHSAIDSLFSELDRNKDQQLSFGEFM-VLITRVTIATHEHIHQE
>00003002|S100A7|Budgerigar
MCTLEQALKTIVDVYHRYSIREGELDLLNFNDFKTLLTEQAPTFLQACNRNQPGYLSKVFQETDLNKDKDLSFEEFT-IVLGKITDDAHRIIHKD
>00003007|S100A7|Eagle
MCTLEMALKTIVDVYHRYSIREGQLDLLNFNDFRTLLTEQAPTFLQACDRNKREYLRTLFEETDLNKDSELTFEEFT-IVLAKLTDDAHRISHQD
>00003010|S100A7|BarnOwl
MCTLEMALKTIVDVYHRYSIREGQLDLLNFNDFNTLLTEQAPTFLKACGRNQHDYLKKLFKETDLNKDKEVTFEEFT-IVLAKLTNDAHHISHGD
>00003015|S100A7|Goose
MCTLEMALNAIVDVYHRYSIRKGELDLLNFNEFNTLLKEQAPTFLEACNRNRSGYLQELFKETDLNKDKELSFEEFT-IVLSKVADDAHRIMHGE
>00003021|S100A7|Duck
MCTLEMALNAIVDIYHRYSIRKGEIDLLDFEEFNTLLNEQAPTFLAACNRNRPGYLQELFKETDLNKDKELSFEEFT-IVLSKVADDAHRIMHGE
>00000386|S100A7|Turkey
LATLEKALESIVNIFHQYSIREGQLDLLNFNDFQTMLTEQAPNFL-K-GRSRPGYLQKLFEETDLNKDKELTFEEFT-IVLAKVTDDAHRIIHKD
>00003023|S100A7|EmperorPenguin
MCTLEMALNTIVHVYHRYSIREGQHDVLSFNDFKTLLTEQAPTFLQACGRNHCDYLSNLFRETDLNQDKELTFEEFT-IVLAKLTDDAHRISHGD
>00003027|S100A7|Zebrafinch
MCTLEKSLQTVVDVFHQYSIRQGEIDLLSMSDFTTLLKEQAPSFLRTCDRNRAGYLERLFQETDLNKDKELSFEEFT-IVLSKLADDAHRISHGS
>00003038|S100A7|Saltwatercrocodile
MCTLESALEVIVNLYHQYSAREGKDDFLSQKDLREFLQCQAPIFLEACNRDKPGYIDKLFRETDKNKDKKLSFEEFT-KILAKLAYDTHCISHNL
>00003036|S100A7|Alligator
MCTLKSALEMIVNLYHRYSAREGKDDFLSLKDLNEFLKCQAPTFLAACDRDKPGYIKMLFRDTDMNQDRKLSFEEFT-KILAMLTDDAHRISHRD
