# Supplementary material for: Coevolution of the Toll-Like Receptor 4 Complex with Calgranulins and Lipopolysaccharide
Source: Front Immunol. 2018 Feb 21;9:304. doi: 10.3389/fimmu.2018.00304 (PMC5826337; doi:10.3389/fimmu.2018.00304)
Supplement: Supplementary file 3 [file Data_Sheet_2.FASTA]

>00000001|CRNN|Human
MPQLLQNINGIIEAFRRYARTEGNCTALTRGELKRLLEQEFADVI-V-KPHDPATVDEVLRLLDEDHTGTVEFKEFLVLVFKVAQACFKTLSES
>00000002|CRNN|Chimpanzee
MPQLLQNINGIIEAFRRYARTEGNCAALTRGELKRLLEQEFANVI-V-KPHDPATVDEVLRLLDEDHTGTVEFKEFLVLVFKVAQACFKTLSES
>00000004|CRNN|Orangutan
MPQLLRNINGIIEAFRRYARTEGNCTALTRGELKRLLEQEFADVI-V-KPHDPETVDEVLHLLDEDHTGTVEFKEFLVLVFKVAQACFKTLSES
>00000006|CRNN|Gibbon
MPQLLRNINGIIEAFRRYARTEGNCTALTRGELKRLLEQEFANVI-V-KPHDPATVDEVLCLLDEDHTGTVEFKEFLVLVFKVAQACFKTLSES
>00000008|CRNN|Gorilla
MPQLLQNINGIIEAFRRYARTEGNCTALTRGELKRLLEQEFADVI-V-KPHDPATVDEVLRLLDEDHTGTVEFKEFLVLVFKVAQACFKTLSES
>00000010|CRNN|Vervet/AGM
MPQLLRNINGIIEAFRRYARTEGSCTALTRGELKRLLEQEFADVI-V-KPHDPATVDEVLRLLDEDHTGTVEFKEFLVLVFKVAQACFKTLSES
>00000012|CRNN|Olive_baboon
MPQLLRNINGIIEAFRRYARTEGSCTALTRGELKRLLEQEFADVI-V-KPHDPATVDEVLRLLDEDHTGTVEFQEFLVLVFKVAQACFKTLNES
>00000014|CRNN|Macaque
MPQLLRNINGIIEAFRRYARTEGSCTALTRGELKRLLEQEFADVI-V-KPHDPATVDEVLRLLDEDHTGTVEFKEFLVLVFKVAQACFKTLSES
>00000016|CRNN|Marmoset
MPQLLRNINGIIEAFRRYARTEGNCTALTRGELKRLLEQEFADVI-V-KPHDPATVDEVLRLLDEDHTGTVEFKEFLVLVFKVAQACFKTLSES
>00000020|CRNN|Bushbaby
MPPLLQNINGIIEAFGRYARTEGNCTVLTRGELKRLLEQEFVDVI-V-KPQDPATVDEVLRLLDEDNTGTVEFKEFLVLVFKVAQACFQTLSER
>00000022|CRNN|Mouse_Lemur
MPQLLQNINGIIEAFGRYARTEGDCAVLNRGELKNLLEHEFADVI-V-RPHDPATVDEVLRLLDEDGTGTVDFKEFLVLTFKVAQACFKTLSES
>00000024|CRNN|Guinea_Pig
MPQLLRNIHGIIEAFGHYARTEGSCTALTRGELKRLLEHEFADVI-V-KPHDPATVDEVLRLLDEDETGTIEFKEFLVLVFKVAQACFQTLSET
>00000028|CRNN|Hedgehog
MPQLLKNIGGIIDSFKRYARLEGDCTVLTRGELKRLLETEFSDVI-V-RPHDPVTVNEILRLLDEDKSGTVDFKEFLVLTFKVAQACYETLSKI
>00000030|CRNN|Mouse
MPQLLQNIHGIIEAFGCYARSEGGCKVLTRQELKRLLEHEFADVI-V-KPHDPATVDEVLRLLDEDNTGTVEFKEFLVLVFKVARACFKTLNES
>00000032|CRNN|Squirrel
MPQLLRNISGIIEAFGRYARTEGDCTVLSRGELKRLLEQEFADVI-V-RPHDAATVDEVLRLLDEDHTGTVEFKEFLVLVFKVAQACFKTLNQS
>00000034|CRNN|Pika
MPQLLRNINEIIEAFGRYANVEGNCQVLTRGELKRLVEHEFADVI-V-KPHDPATVDEVLRLLDEDDTGTVDFKEFLVLVFKVAQACFKTLSKG
>00000036|CRNN|Rat
MPQLLRNIHGIIEAFGCYARSEGGCKVLTKQELKRLLEYEFADVI-V-KPHDPATVDEVLHLLDEDNTGTVEFKEFLVLVFKVARACFKTLNES
>00000038|CRNN|Rabbit
MPQLLRNINGIIEAFGRYARMEGNCQVLSRGELKRLLEHEFADVI-V-KPHDPATVDEVFRLLDEDDTGTIEFQEFLVLMFKVAQACFKTLSKS
>00000040|CRNN|Megabat
MPQLLRNINGIIEAFGRYAGPDRSRCALTRGQLK--LQRELADVI-V-KPQDPATVDEVLRLLDEDHTGTVEFEEFLILVFKVTQACFKTLSES
>00000042|CRNN|Armadillo
MPHLLRNIKGIIEVFGRYTRTEGDCTALTRGELKRLLEHEFADVL-V-NPHDPATVDEVLRLLDEDDSEMVEFKEYLVLVFKVAQACFKTLSES
>00000044|CRNN|Dog
MPQLLRNIHGIIEAFQHYARTQGSCTVLTRGELKRFLEHEFADII-V-KPQDPATVDEVLRLLDEDDTGTVEFKEFLVLVFKVAQACFKTLSES
>00000046|CRNN|Pig
MPQLLRNINGIIEAFRRYARTEGDCAVLTRGELKRLLEQELADVI-V-KPHDPATVDEVLRLLDEDDTGTVEFKEFLVLVFKVAQACFRTLSES
>00000048|CRNN|Horse
MPQLLRNINGIIEAFERYARTEGDCAVLSRGELKRLLEHEFADVI-V-KPHDPATVDEVLRLLDEDDTGTVEFKEFLVLVFKVAQACFKTLSES
>00000050|CRNN|Ferret
MPQLLRNINEIIEAFGRYARTEGSCPVLTRGELKRLLEHEFADVI-V-KPHDPATVDEVLHLLDEDDTGTVEFNEFLVLVFKITQACFKTMSKS
>00000052|CRNN|Cat
MPQLLRNINGIIEAFGRYARMEGNCKMLTRGELKRLLEHEFADVI-V-KPHDPATVDEVLCLLDEDNTGTVEFKEFLVLVFKVAQACFKTLSES
>00000054|CRNN|Microbat
MPQLLRNINGIIDAFQRYARTEGNCMVLSRGELKRLLEQEFADVI-V-KPHDPATVDQVLRLLDEDHTGTVEFKEFLVLVFKVAQACFKTLSEG
>00000056|CRNN|Sloth
MPQLLQNINGIIEVFSRHTRTEGNCTALSRGGVKRLLEQEFADVI-V-KPHDPATVDEVLRLLDEDNSGTMEFKEFLVLVFKVAQACFKTLSES
>00000058|CRNN|Sheep
MPQLLRNINGIIEAFRRYARTEGDCAVLERGELKRLLEKEFADVI-V-KPHDPATVDEVLRLLDEDDTGTVEFKEFLVLVFKVAQACFETLSEG
>00000060|CRNN|Panda
MPQLLQNINGIIEAFGRYARTEGSCTVLSHGELKRLLEHEFADVI-V-KPHDPATVDEVLRLLDEDDTGTVEFKEFLVLVFKVAQACFKTMSKS
>00000062|CRNN|Cow
MPQLLRNINGIIEAFRRYARMEGDCAVLERGELKRLLEKEFADVI-V-KPHDPATVDEVLRLLDEDDTGTVEFKEFLVLVFKVAQACFETLSEG
>00000066|CRNN|Elephant
MPQLLRNIHGIIEAFGRYAKTEGNCMVLTRGELKRLLEHELADVI-V-KPHDPVTVDEVLRLLDEDDTGTVEFKEFLVLVFKVAQACFKTLSES
>00000070|CRNN|Wallaby
MPQLLGNIDGIIQAFSRYARTEGDCTTLTRGELKLL--EELTDVI-V-KPHDPATVDEVFRLLDEDSKGTVDFKEFLVLVFKVAQACYKTLNES
>00000072|CRNN|Opossum
MPQLLGNIDGIIQAFSRYAKTEGDCTTLTKGELKKLLEQELADVI-V-KPHDPATVDQVFHLLDEDSKGTVDFKEFLVLVFKVAQACYKTLNES
>00000074|CRNN|Tasmanian_devil
MPQLLGNIDGIIQAFTRYAKTEGDCTTLTRGELKKLLEQELADVI-V-KPHDPATVDQVFRLLDEDSKGTVDFKEFLLLVFKVTQACYKTLNES
>00000076|CRNN|Turkey
MAQLQENINGIITTFYTYASSDGDCSTLSRGELRQLIEQEFEDVI-M-DARDPRTVEKVLLFLDEDSSGKVDFSEFLNLVFRVAKACHGQLQQY
>00000078|CRNN|Chicken
MAQLQENINGIITVFYTYARSDGDSSTLSRGELRQLIEQEFGDVI-T-DARDPRTVDEVLFFLDEDSSGKIDFGEFLSLIFRVAKACHRQLQQY
>00000080|CRNN|Duck
MAQLQENINGIIAVFYNYARKDGDCSALSKGELRQLIEQEFADVI-V-NPHDPNTIEKVLRFLDEDSNGKVEFSEFLSLVFRVAKACYRQLEQC
>00000081|FLG|Human
MSTLLENIFAIINLFKQYSKKDKNTDTLSKKELKELLEKEFRQIL-K-NPDDPDMVDVFMDHLDIDHNKKIDFTEFLLMVFKLAQAYYESTRKE
>00000082|FLG|Gorilla
MSTLLENIFAIINLFKQYSKKDKNTDTLSKKELKELLEKEFRQIL-K-NPDDPDMVDVFMDHLDIDHNKKIDFTEFLLMVFKLAQAYYESTRKE
>00000084|FLG|Chimpanzee
MSTLLENIFAIINLFKQYSKKDKNTDTLSKKELKELLEKEFRQIL-K-NPDDPDMVDVFMDHLDIDHNKKIDFTEFLLMVFKLAQAYYESTRKE
>00000086|FLG|Orangutan
MSTLLENIFAIINLFKQYSKKDKNTDTLSKKELKELLEKEFRQIL-K-NPDDPDTVDIFMDHLDIDHNKKIDFTEFLLMVFKLAQAYYESTRKD
>00000088|FLG|Marmoset
MSTLLENIVGIINLFMQYSKKDKSTETLSRKELKELLDKEFRPIL-K-NPDDPDTVEVFMDNLDIDHNEKIDFTEFLLLIFKLAKAYYESNRKQ
>00000090|FLG|Mouse
MSALLESITSMIEIFQQYSTSDKEEETLSKEELKELLEGQLQAVL-K-NPDDQDIAEVFMQMLDVDHDDKLDFAEYLLLVLKLAKAYYEASKNE
>00000092|FLG|Guinea_Pig
MSTLLENIITIIDLFQQYSKQDEETDTLSKKELKELLEKEFRPIL-K-NPDDPDTTEVFMHILDIDHNEKIDFTEFLLMVFKLAQAYYQSAGSK
>00000094|FLG|Kangaroo_rat
MSTLMENVIAITELFHQYSAKDNKIETMSKEELKELLEKEFRAIL-R-NPDDPDTADVFMQILDVDHNDEIDFTEFLLMVLKLAQAYYDSTKKG
>00000096|FLG|Cat
MSTLLGNIIAIIDLFHEYSTTDKETDTLSREELKELLEREFRPVL-K-NPDDPDTADVFMHILDLDHDKKIDFTEYFLMVFKLATAYYESNRRQ
>00000098|FLG|Ferret
MSTLLENIIAIINLFHDYSTTDKETDTLSRKELKELLEMEFRPIL-K-NPDDPDTADIFMHILDLDHDKKIDFSEFFLMVFKLAQAYYDMTRGQ
>00000100|FLG|Horse
MSTILENIISIIDLFHQYSTRDKETETLSKKELKELLEIEFQSIL-K-NPHDPDTADVFMHILDIDRNKKIDFTEFFLMVFKLAQAYYESTRRH
>00000102|FLG|Elephant
MSTLLENITAIIDLFQQYSSNDKENDTLSKKELEELLETEFQPIL-E-NPNDPDTADDFMRILDLDHNKKVDFTEFFLMVFKLAQAYYESTKRQ
>00000104|FLG|Armadillo
MSTIMENIIAIIKAFQEYSHGDDNNETLNEKELKELLEIELGPIL-K-NPDDPDTAEIIMDILDLDHNKRIDFSEFLLMVFRLTRALYVNSKRE
>00000106|FLG|Opossum
MSVLLQSIVNIIDIFYQYAEDDGECETLSKKEMKELLEKELSSIM-S-NPKDPQIIEAIFHILDQDHDDKVNFAEFLLMVFKLAMSFNKSVSKE
>00000108|FLG|Platypus
MSQLLKSIVTVIDIFYHYTQGDGDCETLSKGELKELLEKEFRPIL-K-HPNDPDTVDVIMQILDRDHDRRVDFTEFLLMVFKLTQACNKVVSKD
>00000110|FLG|Anole_Lizard
MPYLLNSICTISGVFYKYAKRHGDSSILTKREMKRLILEEFADVI-E-NPRDRKTVELTFQMLDTNGDGLVDFNEYLLLILKVAEACYSHLKPS
>00000112|FLG|Turkey
MSHFLDSVSTIITVFHQHAKEDGDQSKFNRRKMKEFIQKEFADAI-V-NPHDPQTIDKILQFLEWDGDGEIDFNEFLLLVFRVAKACYWYLQKG
>00000114|FLG|Zebra_Finch
MSPFLDSIATIVGVFQQHARGDGDGSGLSRRRMRELIQREFADSL-V-KPHDPQTIEKILQFLEWDGDGNIDFNEFLLLVFRVAKCCFWFQPRA
>00000116|FLG|Flycatcher
MSPFLDSIATIVGVFQQHARGDGDGSGLSRRRMRELIQREFADSL-V-KSHDPQTIEKILQFLEWDGDGDIDFNEFLLLVFRVAKCCFWFQPKA
>00000117|FLG2|Human
MTDLLRSVVTVIDVFYKYTKQDGECGTLSKGELKELLEKELHPVL-K-NPDDPDTVDVIMHMLDRDHDRRLDFTEFLLMIFKLTMACNKVLSKE
>00000118|FLG2|Olive_baboon
MTDLLRSVVTVIDVFYKYTKQDGECGTLSKDELKELLEKEFHPVL-K-NPDDPDTVDVIMHMLDRDHDRRLDFTEFLLMIFKLTMACNKVLSKE
>00000120|FLG2|Gibbon
MTDLLRSVVTVIDVFYKYTKEDGECGTLSKDELKELLEKEFHPIL-K-NPDDPDTVDVIMHMLDRDHDRRLDFTEFLLMIFKLTMACNKVLSKE
>00000122|FLG2|Chimpanzee
MTDLLRSVVTVIDVFYKYTKQDGECGTLSKGELKELLEKEFHPIL-K-NPDDPDTVDVIMHMLDRDHDRRLDFTEFLLMIFKLTMACNKVLSKE
>00000124|FLG2|Orangutan
MTDLLRSVVTVIDVFYKYTKQDGECGTLSKDELKELLEKEFHPIL-K-NPDDPDTVDVIMHMLDRDHDRRLDFTEFLLMIFKLTMACNKVLSKE
>00000126|FLG2|Macaque
MTDLLRSVVTVIDVFYKYTKQDGECGTLSKDELKELLEKEFHPVL-K-NPDDPDTVDVIMHMLDRDHDRRLDFTEFLLMIFKLTMACNKVLSKE
>00000128|FLG2|Vervet/AGM
MTDLLRSVVTVIDVFYKYTKQDGDCGTLSKDELKELLEKEFHPIL-K-NPDDPDTVDVIMHMLDRDHDRRLDFTEFLLMIFKLTMACNKVLSKE
>00000132|FLG2|Rabbit
MTDLLRSVVTVIDIFYKYTKEDGECGTLSKNELKELLEKEFRPIL-K-NPDDPDTVDVIMHMLDQDHNRRLDFTEFLLMVFKLAMACNKVLSKQ
>00000134|FLG2|Sheep
MTNLLRSVVTVIDTFYKYTKQDGECGTLSKDELKELLEKEFRPIL-K-NPDDPDTVDIIMHMLDRDHDRRLDFTEFLLMVFKLAMACNKVLSKE
>00000136|FLG2|Cow
MTNLLRSVVTVIDTFYKYTKQDGECGTLSKDELKELLEKEFRPIL-K-NPDDPDTVDVIMHILDRDHDRRLDFTEFLLMVFKLAMACNKVLSKE
>00000138|FLG2|Rat
MTYLLRSVVTIIDIFYKYTKQDEECGTLSKNELKELLEKEFRPIL-K-NPDDPDTVDVIMHMLDRDHDRRLDFTEFILMVFKLALACNKVLGKE
>00000140|FLG2|Mouse
MAYLLRSVVTIIDVFYKYTKQDEECGTLSKDELKELLEKEFRPIL-K-NPDDPDTVDVIMHMLDRDHDRRLDFTEFILMIFKLALACNKVLGKE
>00000142|FLG2|Ferret
MTDLLRSVVTVIDVFYKYTKQDGECGTLSKDELKELLEKEFRPIL-K-NPDDPDTVDVIMHMLDRDHDRRLDFTEFLLMVFKLAMACNKVLSKE
>00000144|FLG2|Panda
MTDLLRSVVTVIDVFYKYTKQDGECRTLSKDELKELLEKEFRPIL-K-NPDDPDTVDVIMHMLDRDHDRRLDFTEFLLMVFKLAMACNKVLSKE
>00000146|FLG2|Pig
MTDLLRSVVTVIDVFYKYTQQDGECGTLSKDELKELLEKEFRPIL-K-NPDDPDTVDVIMHMLDRDHDRRLDFTEFLLMVFKLAMACNKVLSKE
>00000148|FLG2|Cat
MTDLLRSVVTVIDVFYKYTNQDGECGTLSKDELKELLEKEFRPIL-K-NPDDPDTVDVIMHMLDRDHDRRLDFTEFLLMVFKLAMACNKVLSKE
>00000150|FLG2|Guinea_Pig
MTDLLRSLVTIIDIFYKYTEQDGECGTLSKDELKELLEKEFHPIL-K-NPDDPETVDVIMQMLDRDHDQRLDLIEFLPMVFKLVMACNNVLSKE
>00000152|FLG2|Bushbaby
MTDLLRSVVTVIDIFYQYTNQDGECSTLSKDELKELLEKEFHPIL-K-NPNDPDTVDVIMHMLDHDHNRRLDFTEFLLMIFKLTMACNKVLSKE
>00000156|FLG2|Armadillo
MTNLLRSVVTIIDIFYEYTNQEGECDTLSKYELKELLGKELYPIL-K-NPDDPDTVDVIMHILDRDHDRRLDFTEFLLMVFKLVMSCNKILSKE
>00000158|FLG2|Kangaroo_rat
MTELLRSVVTIIDIFYKYTKQDEECGTLSKDELKELLEKEFRPIL-K-NPDDPDTVDVIMHMLDRDHDRRLDFTEFLLMVFKLAMACNKVLSKE
>00000160|FLG2|Elephant
MTDLLRSVVTIIDIFYKYTRQDGECGTLSKEELKELLEKEFHPIL-K-NPDDPDTVDVIMHMLDRDHDRRLDFTEFLLMVFKLAMACNKVLSKE
>00000162|FLG2|Tasmanian_devil
MSHLLSSILTIIDVYYQYTNKDQDCSTLCKRELKELLEKEFRPIL-K-NPDDPDTVEVFMHMLDRDHDRKVDFIEFLLMIFKLTMACNQSIGKE
>00000164|FLG2|Opossum
MSHLLSSILSIIEVYYKYTSQDQDCNTLCKRELKKLLENEFRPIL-K-NPDDPDTVEIFMQMLDRDHDKKVDFIEFLLMIFKLTMACNQSIGKE
>00000168|FLG2|Tasmanian_devil
MSQLLKSIVTVIDVFYNYCGQDEECDTLCKKELKELLNKEMGPLL-K-NPNNPDTVDVFMQILDRDHDRRVDFTEYLLMVFKLTMACNKSVVNE
>00000179|HRNR|Human
MPKLLQGVITVIDVFYQYATQHGEYDTLNKAELKELLENEFHQIL-K-NPNDPDTVDIILQSLDRDHNKKVDFTEYLLMIFKLVQARNKIIGKD
>00000180|HRNR|Chimpanzee
MPKLLQGVITVIDVFYQYATQHGEYDTLNKAELKELLENEFHQIL-K-NPNDPDTVDIILQSLDRDHNKKVDFTEYLLMIFKLVQARNKIIGKD
>00000182|HRNR|Gorilla
MPKLLQGVITVIDVFYQYATQHGEYDTLNKAELKELLENEFHQIL-K-NPNDPDTVDIILQSLDQDHNKKVDFTEYLLMIFKLVQARNKIIGKD
>00000184|HRNR|Orangutan
MPKLLQGVITVIDVFYQYATQHGEYDMLNKAELKELLENEFHQIL-K-NPNDPDTVDIILQSLDQDQNKKVDFTEYLLMIFKLVQAGNKIIRKD
>00000186|HRNR|Olive_baboon
MPKLLQGIITVIDVFYQYATQHGEYDMLNKAEMKELLENEFHQIL-K-NPNDPDTVDIILQNLDRDHNKKVDFTEYLLMIFKLVRAHNKIISKD
>00000188|HRNR|Marmoset
MPKLLQGIITVIDVFYQYATQHGEYDTLNKAELKELLENEFHQIL-K-NPNDPDTVELILQSLDRDHNKKVDFTEYLLMIFQLVQAHNKIIGKD
>00000190|HRNR|Pika
-SKLLQSIITTIDVFYQYAIQKGECDMLNKTELKELLENEFHQIL-K-NPDDPDTVDVIMQSLDRDHNKKVSFTEYLLMIYRLAHACNKIIGKD
>00000192|HRNR|Rat
MPKLLQGIVTVIDVFYNYATEYGNCDMLSKKEMKELLETEFRQIL-K-NPDDPDTVDIIMQSLDRDHNHKVDFTEYLIMILRLAKACNKIIGKD
>00000194|HRNR|Mouse
MPKLLESIVTVIDVFYQYATEYGNCDMLSKEEMKELLVTEFHQIL-K-NPDDPDTVDIIMQNLDRDHNHKVDFTEYLLMILKLTKACNKIIGKD
>00000196|HRNR|Guinea_Pig
MPKLLQGIVTVIDVFYQYATQHGECDKLNKEELKELLENEFHEVL-K-NPDDPDTVDIILQNLDRDHNEQVDFTEYLLMVFKLSRACNKIVGKD
>00000198|HRNR|Squirrel
MSKLLQGIVTVIDVFYQYTTQHGDCDTLNKAELKELLENEFHQIL-K-NPNDPDTVDIIMQSLDQDHNNKVDFTEYLLMIFKLTKACNKIIGKD
>00000200|HRNR|Tree_Shrew
-SKLIQCITTIIDIFYQYATPDGECEMLNKAELRELLENEFHQIL-K-NPDDPDTVDVIMQNLDHDHNKKVNFTEYLIMIFKLAKAFNKIMGKD
>00000202|HRNR|Hedgehog
MPHLLQSIVTVIDIFYQYSSQDGKCDMLKRGELKELIQNEFRQIL-K-NPDDPDTVDIIMQSLDRDHNKKVDFIEYLLMVFKLAQACNRIISKD
>00000204|HRNR|Ferret
MPELLKSIVTVIDLFYQYATRDGECDMLNKAELKELLENEFHQIL-K-NPDDPDTVGIIMQNLDQDRDKKVDFIEYLLMIFKLAQACNKIISKD
>00000206|HRNR|Pig
MPKLLQSIVTVIDLFYQYAKQDGECDMLNKAELKELLENEFGQIL-K-NPDDPDTVDIIMQNLDQDHNKKVEFTEYLLMIFKLARACNKIVSKD
>00000208|HRNR|Microbat
MPKLLQGIVTVIEVFYQYATNDEECAMLNKAEMKVFLENEFRQIM-K-NPDDPDTVNIIMQSLDRDHNKKVDFTEYLLMIFQLAQACNKIIGKD
>00000210|HRNR|Cat
MPKLLHGIVTVIDLFYQYATQDGECDTLNKAELKELLENEFQQIL-K-NPDDPDTVDIIMQNLDQDHDKKVDFTEYLLMIFKLAQACNKIIGKD
>00000214|HRNR|Horse
MPELLQSIVTVIDIFYQYATQDEECARLNKAELKELLENEFHQIL-K-NPDDPDTVDIIMQSLDRDHNRKVDFTEYLLMIFRLAQACNKIISKD
>00000233|RPTN|Human
MAQLLNSILSVIDVFHKYAKGNGDCALLCKEELKQLLLAEFGDIL-Q-RPNDPETVETILNLLDQDRDGHIDFHEYLLLVFQLVQACYHKLDNK
>00000234|RPTN|Gorilla
MAQLLNSILSVIEVFHKYAKGNGDCALLCKEELKQLLLAEFGDIL-Q-RPNDPETVETILNLLDQDRDGHIDFHEYLLLVFQLVQACYRKLDNK
>00000236|RPTN|Chimpanzee
MAQLLNSILSVIDVFHKYAKGNGDCALLCKEELKQLLLAEFGDIL-Q-RPNDPETV-TILNLLDQDRDGHIDFHEYLLLVFQLVQACYHKLDNK
>00000238|RPTN|Gibbon
MAQLLNSILSVIEVFHKYAKGNADCALLCKEELKQLLLAEFGDIL-R-RPNDPETVETILNLLDQDRDGHVDFHEYLLLVFQLVQACYHKLDNK
>00000240|RPTN|Macaque
MAQLLSSILSVIEVFHKYAKENGDCALLCKEELKQLLLAEFGDIL-Q-RPNDPETVETILNLLDQDRDGHVDFHEYLLLVFQLVQACYRKLDNK
>00000242|RPTN|Vervet/AGM
MAQLLSSILSVIEVFHKYAKENGDCALLCKEELKQLLLAEFGDIL-Q-RPNDPETVETILNLLDQDRDGHVDFHEYLLLVFQLVQACYRKLDNK
>00000244|RPTN|Olive_baboon
MAQLLSSILSVIEVFHKYAKQNGDCALLCKEELKQLLLAEFGDIL-Q-RPNDPETVETILNLLDQDRDGRVDFHEYLLLVFQLVQACYRKLDNK
>00000246|RPTN|Marmoset
MAQLLNSILNVVEVFHKYATENGDCALLCKEELKQLLFAEFGDIL-R-RPNDPETVETILDLLDRDRDGHVDFHEYLLLVFQLVQACHRKLDNK
>00000248|RPTN|Orangutan
MAQLLNSILSVIDVFYKYAKGNGDCALLCKEELKQLLLAEFGDIL-R-RPNNPETVETILNLLDQDRDGHVDFHEYLLLVFQLVQACYRKLDNK
>00000250|RPTN|Bushbaby
MTQLLNSILHIIEVFQKHAQEDGDCASLCKKELKQLLLVEFGDIL-R-RPNDPETVETIMNLLDRDRNGCVDFQEYLLLVFQLVQACHHKLDNR
>00000252|RPTN|Mouse
MPQLLNSILNVSKVFQDYAEYHGVGASLSKKELKQLLLTEFGDIL-R-RPNDPETVETILEHLDRDRNGYVDFHEYLLLVFQLVQACHHKLDSK
>00000254|RPTN|Rat
MPQLLNSILNVNKVFQNYAEHHGAGASLSKKELKQLLLAEFGDIL-R-RPNDPETVETILEHLDRDRNGYVDFHEYLLLVFQLVQACHHKLDSK
>00000256|RPTN|Ferret
MAQLLNSILTVIKVFQKYAKENGKCTLLCKKELKQLLLAEFGDIL-Q-RPNDPDTVETILSLLDKDRNGHVDFHEYLLLVFQLAQACYHKLDSK
>00000258|RPTN|Cow
MTELLNSILTVIRVFQKYAKENGDSTSLCKEELKQLLLAEFGDIL-R-RPNDPETVETILSLLDRNRNEHVDFHEYLLMVFQLAQACYHRLDNE
>00000260|RPTN|Dog
MAQLLNSILTVIKVFQKYAKENGECTLLCKKELKQLLLAEFGDIL-R-RPNDPDTVETILSLLDKDRNGYVDFHEYLLLVFQLAQACYHKLDNK
>00000262|RPTN|Cat
MAQLLNSILTVIEVFQKHAKENGNCTSLCKKELKQLLLVEFGDIL-R-RPNDPETVETILSLLDKDRNGHVDFHEYLLLVFQLAQACYHKLNNR
>00000266|RPTN|Elephant
MAQLLSSILTVIKVFQKHASENGDCTSLCKKELKQLLLAEFGDIL-R-RPNDPETVETILTILDRDSNGHIDFHEYLLLVFQLAQACYHKLDIQ
>00000268|RPTN|Armadillo
MAQLLNSILTVIKVFQKYGSENGDCTSLCKKELKQLLLVEFGDIL-R-RPNDPETVETIMSLLDRDRDGHVDFPEYLLLVFQLAQACYHKLDNE
>00000270|RPTN|Mouse_Lemur
MPQLLNSILNVIEVFQKYAKENGDCASLSKEELKQLLLAEFGDIL-R-RPNDPESVETIMNLLDRDRNGHVDFHEYLLLVFQLVQACHHKLGNK
>00000272|RPTN|Kangaroo_rat
MAHLLNSILTVTKVFQNYAKENGDCTSLCKKELKHLLLTEFGDIL-R-RPKDPETVEVIMDLLDRDRNGYVDFQEYLLLVFRLVQACHLKLDRS
>00000274|RPTN|Megabat
MAQLLNSILNVIKVFQKYAQENGDCTLLCKKELKQLLLAEFGSIL-R-RPNDPETVETILSLLDKDRNGHVDFNEYLLLVFQLVQACYRKLDAK
>00000276|RPTN|Pika
MAELLNSILNVTKVFQKYAQENGDCASLCKKELKQLLYAEFGDIL-R-RPNDPQTVDNILNLLDQDRNGQVDFHEYLLLVFQLAEACHRKLGND
>00000278|RPTN|Tenrec
MAQLLSSILTVMKVFQKYANENGDCTSLCKKELKQLLLAEFGDVL-R-RPNDPETVDTILSLLDRDRNGSVDFQEYLLLVFQLAQACYHKLDMG
>00000280|RPTN|Microbat
MAPLLNSILTVIKVFQKYAKEDGDCALLCKKELKQLLLAEFGNIL-R-RPNDPETVETILNLLDKDRNGHVDFREYLLLVFQLVQACYNKEENK
>00000282|RPTN|Alpaca
MAQLLNSILAVIKVFEKYAKENGDRNSLCKKELKQLLLAEFGDIL-R-RPNDPETVETILSLLDKDRNGQVDFHEYLLLVFQLAQACYHKLDDE
>00000286|RPTN|Pig
MAQLLNSILTVIEVFQKYAKGKGDCTSLCKKELKQLLLAEFGDIL-R-RPNDPETVETILSLLDKDRNGHVDFHEYLLLVFQLAQACYHKLDKE
>00000288|RPTN|Sheep
MTELLNSILTVIKVFQRYAKENGDSTSLCKEELKQLLLAEFGDIL-R-RPNDPETVETILSLLDRNRNEHVDFHEYLLMVFQLAQACYHKLDNE
>00000292|RPTN|Wallaby
MSQLLNSIITVIKVFHEYANTNGDCTSLCKIELKQLLLEEFKDVL-R-RPHDPDTVDTILQLLDRDRDEHVDFNEFLLLVFKLAQSCYQIQSKK
>00000294|RPTN|Tasmanian_devil
MTQLLNSIITIIKVFHEYAEMNDDCTSLCKKELKHLLLEEFKEIL-R-RPDDPETVDNILQLLDRDHDEHVDFNEFLLLVFKLVQSCYQIQSKK
>00000296|RPTN|Opossum
MAPLLNSILTVIEVFHEYAKENDDCTSLGKKELKQLLLKEFQEIL-R-RPHDPQTVDTILQLLDRDHDEHIDFNEFLLLVFKLAQACYLTQSKK
>00000298|RPTN|Platypus
MSQLVRSILRVIEVFQSYANADDNCVSLTKTELKELLQAEFGNLL-R-RPRDPKTVDTVLQLLDRDRDGVVDFNEFLLLVFRVAQACHQGLRDD
>00000307|S100A12|Human
MTKLEEHLEGIVNIFHQYSVRKGHFDTLSKGELKQLLTKELANTI-K-NIKDKAVIDEIFQGLDANQDEQVDFQEFISLVAIALKAAHYHTHKE
>00000308|S100A12|Gorilla
MTQLEEYLEGIVNIFHQYSVRKGHFDTLSKGELKQLLTKELANTI-K-NIKDKAVIDEIFQGLDANQDEQVDFQEFISLVAIALKAAHYHTHKE
>00000310|S100A12|Chimpanzee
MTKLEEYLEGIVNIFHQYSVRKGHFDTLSKGELKQLLTKELANTI-K-NIKDKAVIDKIFQGLDANQDEQVDFQEFISLVAIALKAAHYHTHKE
>00000312|S100A12|Orangutan
MTQLEEYLEGIVNIFHQYSVRNGHFDTLSKGELKQLLKKELANTI-K-NIKDKAVINEIFQGLDANQDEQVDFQEFISLVAIALKAAHYHTHKE
>00000314|S100A12|Gibbon
MTQLEEYLEGIVNIFHQYSVRKGHFDTLSKGELKQLLTKELANTI-K-NTKNNAVINEIFQGLDANQDEQVDFQEFISLAAIALKAAHDHTHK-
>00000316|S100A12|Vervet/AGM
MTKLEEYLEGIVNIFHN-SVWMGHFDTVSKGELKQLLPKELANTI-K-NTRDKAVINKIFQGLDANQDEQVDFQEFISLSAIALKAAHDHTHKE
>00000320|S100A12|Olive_baboon
MTKLEEYLEGIVNIFHN-SVWTGHFDTLSKGELKQLLPKELANTI-K-NTRDKAVINKIFQGLDANQDEQVDFQEFISLSAIALKAAHDHTHKE
>00000322|S100A12|Marmoset
MTKLEEHLEGIVNIFHQYSVRTGNFDTLSKGELKQLMAKELVNLI-K-NAKDKATVDKTFQDLDANQDNQVNFQEFISLLAVVLKASHENIHKE
>00000324|S100A12|Bushbaby
MSKLEEHLEGIVNIFHQYSVLTGNYDTLSKGELKKLLTKEFSNTI-Q-NAKDKGGIDKIFEGLDANRDQQVDFVEFMTLVANLLRLTHEEIHKP
>00000328|S100A12|Mouse_Lemur
MSKLEEHMEGIINVFHQYSVRTGDFDTLSRGELKMLLTKELANTI-K-NTRDKETVDKIFAGLDANRDDQVDFVEFTTLVATVLNTAHENIHKA
>00000332|S100A12|Armadillo
MTKLEDHMEGVINVFHQYSVRWGHHDTLSKGELKQLILKELTNTL-Q-NTKDQATIDKIFNDLDADKDGQITFNEFVPLIATLVMTMHDNIHKE
>00000334|S100A12|Panda
MTKLEDHMEGIINVFHQYSVRVGHYDKLSKGEMKQLITRELPNTL-K-NTKDQATIDKTFQDLDADKDGQIDFSEFVTLVVRVLLTAHEDIHKD
>00000336|S100A12|Microbat
MTKLEDHLEGIINVFHQYSVRVGDFDTLNKRELKQLITKELANTI-K-NTKDQATIDKIFQELDADRDGQVTFNEFVVLVSRVLVTAHVNIH--
>00000338|S100A12|Dog
MTKLEDHLEGIVDVFHRYSARVGHPDTLSKGEMKQLIIRELPNTL-K-NTKDQATVDKLFQDLDADKDGQVNFNEFISLVSVVLDTSHKNTHK-
>00000340|S100A12|Squirrel
MPTLEEHLEGIINIFHQCSALVGNYDTLSKSEMKKLITRELANTI-K-NTQDPATIDRIFQDLDDNQDGQVDFREFLLLVASVLETAHKNLHRE
>00000342|S100A12|Tarsier
MSKLEEHMEGIINIFHQYSVRGGHYDRLEKGEMKLLLTKELSNTL-K-NTRDQATVDRIFQGLDTDRNQQVDFPEFVALIASMLETTHGNIHKE
>00000344|S100A12|Tree_Shrew
MSKMEDHMEGIINIFHQYSVRVGDFDTLSKGELKRLITKELPNTL-K-NTKDKAAIDKLFQDLDADKDGQLSFDEFMVLVISALKTVHKEIHQP
>00000346|S100A12|Hyrax
MSMAEVYMEAINNIFYHYSMQVGHFDTLKKGELKQLIKRQLPNTL---RNTKDNAIDKLFQELDADRDGLVSFREFMLLLIRVLVIAHDNICKA
>00000348|S100A12|Horse
MTKLEDHLEGVINIFHQYSARVGHFDTLSKGELKQLITRELANSI-K-NTKDKATIDQIFQDLDADKDGQVSFNEFVVLVCKVLKTAHEDIHKE
>00000350|S100A12|Sloth
MTKLEDHLEGIVNIFHQYSVRVGHFDTLTKGELKKMIQKELPNII-K-NTKDQATIDKIFQDLDTDQDGQITFNEILPLLVSMLMTVHKITHQE
>00000352|S100A12|Dolphin
MTKLEDHLEGIINIFHQYSIRLGDYDTLNKSELKKLITKELPNAL-K-NTKDQPSIDKVFQELDADKDGQVTFEEFVVLVSRVLKTAHADIHKE
>00000354|S100A12|Ferret
MTKLEDHMEGIINVFHQFSVRRGHFDKLSKGEMKQLITRELPNAL-K-NTKDQATIDQTFQELDADKDGEVSFPEFVSLLARVLITAHEDIHKE
>00000356|S100A12|Cow
MTKLEDHLEGIINIFHQYSVRVGHFDTLNKRELKQLITKELPKTLQQ-NTKDQPTIDKIFQDLDADKDGAVSFEEFVVLVSRVLKTAHIDIH--
>00000358|S100A12|Sheep
MTKLEDHLEGIINIFHQYSIRLGHYDTLVKCELKQLITKELPNCL-K-NTKDQPSIDEIFQDLDTDKDKEVSFEEFVVLVSRVLKTAHENIHKE
>00000360|S100A12|Pig
MTKLEDHLEGIINIFHQYSVRLGHYDTLIKRELKQLITKELPNTL-K-NTKDQGTIDKIFQNLDANQDEQVSFKEFVVLVTDVLITAHDNIHKE
>00000362|S100A12|Kangaroo_rat
MPTLEDHLEGIINIFHQYSIRTDHPDTLTKSELKKLIIRELANTI-K-XXXXXXTIDRIFKELDDNWDGEVSFREFLFLLASVLETAHENIHKE
>00000364|S100A12|Elephant
STTLEEYMEGVINVFHRYSVRVGDFDTLTKGELKQLITRELPKTL-Q-NSKDKASIEKLFQELDTDRDGQISFGEFMKLLVQVLVTAHNHIHQ-
>00000366|S100A12|Rabbit
MTKLEDHLEGIINIFHQYSVRTGHYDTLSKCELKKLITTELVNTI-K-NTKDQATVDRIFRDLDEDGDHQVDFKEFLSLLASVLVTAHENIHKE
>00000368|S100A12|Shrew
MTKLEDYLEGIVHIFLPYSVRMVHADTLTKGDLRKLINKEMANIL-S-QSKDPDSIDKIFQDLDADQDGQVNFEEFANLVITVLQTAHENIHKP
>00000370|S100A12|Cat
MTKLEEHLEGIINVFHWYSIRVGNPDTLSKGELKQLITRELTNTL-E-NTKDQSTIDKIFQDLDADKDEQVTFDEFVVLVCRVLRTAHVNIHKE
>00000372|S100A12|Tenrec
MTKMEEHLEGLLNIFHQHSVRLGHVDTLTKGEMRQLIPKELPNTL-K-NTKNPSANDKIFQELDTDRDGQIDFREFIAVVARLMVNAHDSIHKE
>00000378|S100A12|Hedgehog
MTKLEDHLEAIINTFHQYSVRLGHPDTLSKGKVKQLMIKELPNDL----TNTNYQAKKIFLDLGAD-NEPVNFDESK-LVSRVLIAVLDMH---
>00000380|S100A9|Opossum
METMEKALDIIVNTFHHYSTRVGNPDTLVKGEMKQLITKELPNFI-K-NAKDLQDVKHLMQELDTNQNGQVDFKEFSMMMARLTMATHEKMHEN
>00000382|S100A9|Tasmanian_devil
TSTLKDCLKIIIDTFHQYSGQGGDPDALNKKEMKQLLTKEMPHFI-K-NSKDLQCVPHLFQELDTNQDHDINFKEYAVMIARLAMASHEKMHEN
>00000384|S100A9-like|Anole_Lizard
MSQMENAIDIIINVFHQYSIQKPHPDKLSKGETKNLIQKELAEFLKQ-NQVNPLVVEEMFKQLDQDQDKELSFQEFMQLVVQVTVATHNNLH--
>00000386|S100A7|Turkey
LATLEKALESIVNIFHQYSIREGQLDLLNFNDFQTMLTEQAPNFL-K-GRSRPGYLQKLFEETDLNKDKELTFEEFTIVLAKVTDDAHRIIHKD
>00000388|MRP-126|Anole_Lizard
PTQMESCMETVVNIFHQYSVRQDHFDKLSKKEMSQLVHKQFPNWL-K-EQKNPKAIEELFKQLDQDQDNQLSFGEFMVFICKLTIATHEHIHQE
>00000390|S100B|Lamprey
MSKLEQALLVIVDTFNRYSGKDADKTNLAKSELKELINIELSHFL-E-GVKDPQMLEMLMRDLDLNGDAECDFQEFMTMLTIIATACHSLVRER
>00000391|S100A8|Human
LTELEKALNSIIDVYHKYSLIKGNFHAVYRDDLKKLLETECPQYI---RKKG---ADVWFKELDINTDGAVNFQEFLILVIKMGVAAHKKSHEE
>00000392|S100A8|Gorilla
LTELEKALNSIIEVYHKYSLIKGNFHAVYRDDLKKLLETECPQYI------RKKGADVWFKELDINTDGAVNFQEFLILVIKMGVAAHKKSHEE
>00000398|S100A8|Orangutan
LTELEKALNSIIEVYHKYSLIKGNYHAVYRDDLKKLLETECPLYI---RKKG---ADAWFKELDINTDGAVNFQEFLILVIKMGVAAHKKSHEE
>00000400|S100A8|Gibbon
LTELEKALNSIIDVYHKYSLIKGNYHAVYRDDLKKLLETECPQYI---RKKG---ADAWFKELDINTDGAVNFQEFLILVVKMGVAAHKKSHEE
>00000402|S100A8|Macaque
LTDLEKALNSIIDVYHKYSLIKGNYHAIYKDDLKKLLETECPLYI------RKKGADAWFKELDINTDGAINFQEFLILVIKMGVAAHKESHKE
>00000404|S100A8|Vervet/AGM
LTELEKALNSIIDVYHKYSLIKGNYHAIYKDDLKKLLEAECPQYI---RKKG---ADAWFKELDINTDGAINFQEFLILVIKMGVEAHKESHKE
>00000406|S100A8|Marmoset
LTDLEKALNSLIEVYHKYSLIKGNYHAIYRDDLKKLLETECPEYT------KKKSAEAWFNELDINSDNAINFQEFLILVIKVGVQAHKDSHKE
>00000408|S100A8|Tarsier
PTDLEKSLNSVIDIYHKYSLIKGNYHAIYKDDLKKLLETECPQYT---KRKD---AESWFKDLDVNTDGAINFQEFLIFVVKIGVEAHKDSHKE
>00000410|S100A8|Mouse_Lemur
LTDLENALDSFIDVYHKYSLRKGNYHAIYKDDLKDLLETECPQYM---KKKDANT---WFKELDVNSDNAINFQEFLIFVTKMGVVAHEESHKE
>00000412|S100A8|Bushbaby
PTDLECALNSVIDVYHKYSLRKGNYHAIYRDDLKSLLETECPQYM---KKKDANTL---FKELDINSDGAINFQEFLVLMIKVGVAAHEDSHRE
>00000414|S100A8|Kangaroo_rat
PSDLECALDGVIDVYHRYSLTQGNYHSLYKDDLKKLLAAEVPNLL---KNKD---ADTWFKVLDVNLDGAINFQEFLIFVIKMGVLAHEESHKN
>00000416|S100A8|Rabbit
PTDLENSLNSIISVYHKYSLEKGNYHALYGDDLKKLLATECPQYT---KKKD---ADTWFKELDINSDGAINFQEFLILIVKIGVSAHEDSHKA
>00000418|S100A8|Tree_Shrew
PTELECALNTVIDVFHKYSLEKGSHHAVYRDDLKKLLDVECPQYV---KNKD---ADTWFKELDINKDGGVNFEEFLILVVKMGVAGHEESHKE
>00000420|S100A8|Pika
PTDLENSLNSIISVYHKYSLEKGNYHALYRDDLRKLLATECPQYV---KKKD---ADTWFRELDVNSDNAINFQEFLILVVKIGVIAHEDSHKE
>00000422|S100A8|Shrew
LTDLENSLNTLIDVFHKYSLLKGNNHAVDKNDFKKLIDTECPKYT---KGKDSNT---WFKELDINSDGAVNFEEYLILLVKIGVIAHKQSHE-
>00000424|S100A8|Rat
ATELEKALSNVIEVYHNYSGIKGNHHALYRDDFRKMVTTECPQFV------QNKNTESLFKELDVNSDNAINFEEFLVLVIRVGVAAHKDSHKE
>00000426|S100A8|Microbat
LTEMENTLNNFIEIYHKYSKLQGSDHALYGNDFKKLLEDECPHFL---QNKNAAT---WFKELDINRDNAINFQEYLTLVIKVGLHAHDEIHKE
>00000428|S100A8|Mouse
PSELEKALSNLIDVYHNYSNIQGNHHALYKNDFKKMVTTECPQFV------QNINIENLFRELDINSDNAINFEEFLAMVIKVGVASHKDSHKE
>00000430|S100A8|Horse
LTDLEKAMDSLIDVYHKYSLVKGNYHAVYKEDLKKLLETECPQYT------KEKNADAWFKELDFTADGAINFEEFLILVIKVALAAHEASHQE
>00000432|S100A8|Squirrel
PTDLEKALDSLVCVFHKYSLKKGNYHALYRDDLKKMLTTECPHYT---KNKD---ADTWFKELDVNADNAVNFEEYLVLVIKVGVEAHKLSHKE
>00000434|S100A8|Horse
LTDLEKAMDSLIDVYHKYSLVKGNYHAVYRDDLKKLLETECPQYT------KEKNADAWFKELDFTADGAINFEEFLILVTKVALVAHKASHQE
>00000436|S100A8|Guinea_Pig
LTELEKALDTIIDIYHKYSLIKGNPHALYKDDLKKLLTNECPQYT------KKRNADAWFRQLDINEDGAVNFQEFLVFVVKVALKAHEESHK-
>00000438|S100A8|Cow
LTDLECAINSLIDVYHKYSLKKGNYHAVYRDDLKQLLETECPKFM---KKKD---ADTWFKELDINQDGGINFEEFLVLVIKVGLEAHEEIHKE
>00000440|S100A8|Panda
LTELESAMNSLIDVYHKYSLEKGNYHALYRDDLKKLLETECPRYM---KKKD---ADTWFKELDVNSDGAINFEEFLILVIKVGVAAHEDIHKE
>00000442|S100A8|Cat
LTELETAINCLIDVYHKYSLDKGNYHALYRDDLKKLLETECPRYM---KKKD---ADTWFKELDVNSDGAINFEEFLIL---------------
>00000444|S100A8|Hedgehog
LTNLEKAINNIIDIFHKYSLKTGNYHSLYRNDLKSLMESECSMYL------KEKNADTWFTELDINSDQAINFEEFLILVIKIAVAAHG-LHKE
>00000446|S100A8|Megabat
LTELESAMNNFIDIFHKYSLEKGNYHALYRDDLKKLLEAECPQYM---KKKD---ADTWFKELDVNKDSAVNFEEFLALVVKVGVAAHEDIHKE
>00000448|S100A8|Sheep
LTDLESAINSLIDVYHNYSLLKGNYHAVYRDDLKRLLETECPKFL---KKKD---ADTWFKELDINQDGGINFEEFLVLVIKVGLAAHEDIHKE
>00000450|S100A8|Ferret
LTELESAMNCLIDVYHKYSLEKGNYHALYRDDLKKLLETECPRFL---KKKD---ADTWFKELDINSDGAINFEEFLILVIKVGVASHEDIHRE
>00000452|S100A8|Dog
LTELESAINSLIEVYHKYSLVKGNYHALYRDDLKKLLETECPQYM---KKKD---ADTWFQELDVNSDGAINFEEFLILVIKVGVASHKDIHKE
>00000454|S100A8|Dolphin
LTDLETAMNSLIEVYHKYSLVKGNYHAIYRDDLKKLLETECPKFM---TKKD---VGTWFKELDINEDGALNFQEFLSLVIKVGLAAHEDIHKE
>00000456|S100A8|Pig
LTDLESAINSLIEVFHKYSLEKGNYHAIYADDLKRLLETECPKYM---KKKDAET---WFKELDINKDGAVNFEEFLILVIKVGVEAHEDIHKE
>00000458|S100A8|Hyrax
LTDLENAMDALIDVYHKYSLVQGNAHALYRDDLKKLLENEGPRYL---KIKD---AESWFKELDINSDNAINFEKLILFIKMGVIA--------
>00000460|S100A8|Hyrax
LTDMENAVDALIDVYHKYSLLQGKAHALYRDDLEMLLELEGPRYL---RIKD---AESWFNDLDINSDDALNFEEFVIFTIKMGVIAHEDSHKE
>00000462|S100A8|Elephant
LTDLERAIDSLIEVFHKYSLLKGNAHALYRDDFQKLLETEGRRYL---RIKD---ANAWFKELDVNSDSAINFEEFLILVVKMGVIAHEDIHKE
>00000464|S100A8|Sloth
PTDLECALNNIIEVFHNYSLVKGNYHSLEKDDFKKLLENECRSFT------KQKSVEEWFKELDINSDAAINFEEFLIMLVKMSVEAHKDTHKE
>00000466|S100A8|Armadillo
-TELETAITGLIKVYHDYSLVKGNYHSLYKDDLKKLLETESPKLV------KNKSAETWFKELDINSDDAINFQEFLIVVIKMGVQMHKDSHQE
>00000468|S100A8|Tasmanian_devil
VTKLEGAVNCLVTVFHKYSLASGHYHTLSKDKFRKLLETEIPEVL-K-RPKDPKTVEKILKEVDSNKDGMINFEEFLFLATRLLVDAHDATHE-
>00000470|S100A8|Opossum
MATLECAINCLVEVFHKYSLTGGHPHALSREQFGKLLEKECSEF----TKKSKKTVPEFMKELDINQDGFINFEEFLILTLKMVIEHHEDSHKE
>00000472|S100A8|Platypus
MTVLEKSIDSLIDVFHKYSLVAGHYHSISKGDLKNLMEKELTTFL-K-SQKDPLTVDTLFKELDSNKDQQINFEEFMVLVTRVGVACHEEIHKE
>00000474|MRP-126|Flycatcher
LSELEKAMDVIIDVFHQYSRREGDRDTLTKKELKLMIDKQLANYL-K-HVKNKATIDQIMKDLDVNKDAQINFGEMMLLVTRVTCATHEHLHEQ
>00000476|MRP-126|Chicken
LSELEKAIDVIIDVFHQYSRREGDKDTLTRKELKLLIEKQLANYL-K-HVKNQVSIDQIFKDLDNNKDQQLSFGEVMLLIIRVTVATHEHLHFC
>00000478|MRP-126|Turkey
LSELEKAIDVIIDVFHQFSRREGDKDTLTKKELKLLIEKQLANYL-K-HVKNQASIDQIFKDLDGNKDQQLSFGEVMLLIMRVTAATHEHLHFC
>00000480|MRP-126|Duck
LSELEKSIDVIIDVFHQYSRREGDKDTLTRKELKLLIEKQLVNYL-K-HVKNQVSIDQIFKDLDTNKDEQLSFGEVMLLIIRVTVATHEHLHFC
>00000483|S100A9|Human
MSQLERNIETIINTFHQYSVKLGHPDTLNQGEFKELVRKDLQNFLKK-ENKNEKVIEHIMEDLDTNADKQLSFEEFIMLMARLTWASHEKMHEG
>00000486|S100A9|Chimpanzee
MSQLERNIETIINTFHQYSVKLGHPDTLNQGEFKELVQKDLQNFLKK-ENKNEKVIEHIMEDLDTNADKQLSFEEFIMLMARLTWASHEKMHEG
>00000488|S100A9|Orangutan
MSQLERNIETIINTFHQYSVKLGHPDTLNQGEFKELVQKDLQNFLKK-ENKKEKVIEHIMEDLDTNADKQLSFEEFIMLMARLTWASHEKMHEG
>00000490|S100A9|Gibbon
MSQLERNIETIINTFHQYSVKLGHPDTLNQGEFKELVQKDLQNFLKK-ENKKEKVIEHIMEDLDTNADKQLSFEEFIMLMARLTWASHEKMHEG
>00000492|S100A9|Vervet/AGM
MSQLERNIDTIINTFHQYSVRLGHPDTLNRREFKQLVEKDLQNFLKK-EKKNDKIIDHIMEDLDTNADKQLSFEEFIMLMARLTWASHEKMHED
>00000494|S100A9|Olive_baboon
MSQLERNIETIINTFHHYSVKLGHPDTLNRREFKQLVEKDLQNFLKK-EKKNDKIIDHIMEDLDTNADKQLSFEEFIMLMARLTWASHEKMHED
>00000496|S100A9|Macaque
MSQLERNIETIINTFHQYSVKLGHPDTLNRREFKQLVEKDLQNFLKK-EKKNDKIIDHIMEDLDTNADKQLSFEEFIMLMARLTWASHEKMHED
>00000498|S100A9|Marmoset
MSQLESSIETIINTFHHYSVRLGHPDALNQKEFKDLVQKELQNFLKK-EKRNEQDINHILEDLDTNADKQLTFEEFIMLMGRLTWASHEHMHKN
>00000500|S100A9|Mouse_Lemur
QSQLERAIETVINTFHHYSVRQQPPDSLSQKEFKQLVKKDLQNFLKK-EKRNDKAIEHIMEDLDTNVDKQLSFEEFIVLMARLTEASHEEMHKN
>00000502|S100A9|Bushbaby
LSQLERSIETIINTFHHYSVRQEPPDSLNQKEFKQLVKKELLNFLKK-EKKNDKVINHIMEDLDTNEDKQLSFEEFIVLMARLTEASHEEMHKN
>00000504|S100A9|Pika
MSQLEQSIDTIINTFHHYSVRMGHPDTLNQRELKQLVQKELPNFL-KMEARNEKAIKEIMEDLDTNQDKQLNFEEFVILVARLVHASHEEMHKN
>00000506|S100A9|Rabbit
MSQLERSIDTIINVFHQYSVRVGPRDSLSQKEFKQLVQKELHNFL-K-KARDEKAINDIMEDLDTNQDKQLSFEEFVILMARLVHASHEEMHKN
>00000508|S100A9|Guinea_Pig
KSQLERSLETIINTFHKYSRLSGHPDTLNKNEFKKLTETELANFL-KCENRKEDEINDIMQDLDTNQDQQLSFEEVIMLFARLINASHEKMHEE
>00000510|S100A9|Kangaroo_rat
RPQMEKHLETIVDVFHQYSNRQGNRDTLNKKEFKQLVKKELQNFLKK-ENRDEKEINEILEDLDTNQDQTLDFNEFAILIARLINASHEEMHKN
>00000512|S100A9|Squirrel
LSQMESSIETVINVFHQYAVRLGNRDTLNQKEFIQMVQKELQNYLKK-EGKNEKLINHILEDLDTNVDKQLSFEEFVMLIAKLIHASHEEMHKN
>00000514|S100A9|Mouse
PSQMERSITTIIDTFHQYSRKEGHPDTLSKKEFRQMVEAQLATFMKK-EKRNEALINDIMEDLDTNQDNQLSFEECMMLMAKLIFACHEKLHEN
>00000516|S100A9|Rat
GSQLERSISTIINVFHQYSRKYGHPDTLNKAEFKEMVNKDLPNFLKR-EKRNENLLRDIMEDLDTNQDNQLSFEECMMLMGKLIFACHEKLHEN
>00000518|S100A9|Tree_Shrew
MSQMENSINTIINVFHRYSVRLDHFDKLNKKEFGQLVRKELPNFLKK-EKKDETLINDILEDLDTNADGELSFEEYMMMMARLIVASHEEMHKN
>00000520|S100A9|Hedgehog
MSKMEQSLDTIIDTFHKYSKELNHPDTLTQGEFKKLVQRDLTNFL-E-QKRDEVAIGKIMEDLDSSADKQISFPEFIMLIARLAVASHEKMHEN
>00000522|S100A9|Armadillo
MTQMECYVDTIINVFHQYSVRLGHPDTLNQKEFKQLVEKELPNFL-KNENKDDEVLDHIMEDLDTNSDKTLSFEEYAILIARVIHATHEEMHKD
>00000524|S100A9|Armadillo
MTQMECYVETIINVFHQYSVRLGNPDTLNQKEFKQLVKKELPNFLKK-EKKNDEILNHIMEDLDTNLDKTLSFEEYAILIARVIHATHEEMHKD
>00000526|S100A9|Elephant
LSQLERDIETIINVFHQYSVRLEHRDALNQKEFKQLVQKELANFLKR-EKKNDAVINDIMEDLDTNEDKELSFEEYIVLVAKLTEASHEKMHEG
>00000528|S100A9|Hyrax
ISDMERSVETIINVFHQYSARLGHPDTLNQREFKQLVQKELANFLKK-EKKNDAVIQDIMEDLDTNQDKQLSFEEFVMLVGRLTQASHEKMHSD
>00000530|S100A9|Panda
MSQLECSIETIINIFHQYSVRLGHPDTLNQKELKQLVKKELPNFLKK-QKKNDNAINKILEDLDTNGDKQLNFEEFSILVGRLTVASHEEMHKN
>00000532|S100A9|Microbat
MSQMECSVETIINIFHQYSTRLGHPDRLNQREFSQMVKKELPNFLKK-ERRNEAAIRDILEDLDTSGDKDLSFEEFITLVGRLTEASHEEMHKN
>00000534|S100A9|Sheep
LSQMESSIETIINIFHQYSIRLRDPETLIRKELKQLVQKELPNFLKK-QHKDEEAINEIMEDLDTNQDKQLSFEEFIMLVARLTVASHEEMHKT
>00000536|S100A9|Panda
MSQLECSIQTIINIFHQYSVQLGHPDTLNQKELKQLVKKELPNFLKK-QQKNDNAINKIMEDLDTNGDKQLNFEEFSILVGRLTVASH------
>00000538|S100A9|Cow
MSQMESSIETIINIFHQYSVRLGHYDTLIQKEFKQLVQKELPNFLKK-QKKNEAAINEIMEDLDTNVDKQLSFEEFIMLVARLTVASHEEMHNT
>00000540|S100A9|Cat
LSQMECSIETIINIFHQHSVRLGHADKLNPEELKQLVEKELPNFL-K-QKKNDNAINKIMEDLDTNGDKELNFEEFSILVGRLTVASHEEMHKN
>00000542|S100A9|Pig
MSQMECSIETIINIFHQYSVRLGNRDTLNQKEFKQLVKKELPNFLKK-QKRDEKAINHILEDLDTNVDKQLSFEEFSMLVAKLTVASHEEMHKT
>00000544|S100A9|Dog
MSQLECSIETIINIFHQYSVRLEHPDKLNQKEMKQLVKKELPNFLKK-QKKNDNAINKIMEDLDTNGDKELNFEEFSILVARLTVASHEEMHKN
>00000546|S100A9|Horse
LSQMERDLETIINVFHQYSVRLGHPDTLNQKEFKQLVQKELANFL-QNEQKDEGAINHILEDLDTNEDKQLSFEEFIMLVIRLTLASHQKMHEN
>00000548|S100A9|Ferret
MSQLECSIETIINIFHQYSVRMEHTDMLNQKELKQLVKKELPNFLKK-QKKNDNTINKIMEDLDTNGDKQLNFEEFSILVGRLTMASHEEMHKN
>00000550|S100A9|Dolphin
LSQLESSIETIINIFHQYSIRLQPPDTLNKKEFKQLVKKELPNFLKK-ETKDDKAINEIMEDLDTDVDKELNFHEFSVLVGKLTEASHEEMHDG
>00000552|S100A9|Megabat
MPSMECSLETIINIFHQYSTRLEHPDRLNQREFKQLVKKELPNFLKK-QKKNDKAINHILEDLDTNGDKELSFEEFAILVARLTEASHEEMHKN
>00000556|S100A9|Horse
LSQMERDIETIINVFHQYSVRLGHPDTLNRKEFKQLVQKELANFL-KSKKKDEKAINHIMEDLDTNEDKQLSFEEFIILVARLTHASHEKMHEH
>00000558|S100A12|Tasmanian_devil
MTDLENSCETIVNIFHQYSVRTDDFDTLSFNEFNRLVKEQFPNWL-G-RVNDPEFITNTFRSVDKNKDKQVDFGEFVNLLIPLIKATHDHLHE-
>00000560|S100A12|Opossum
MTDLENAMEKLINIYHQYSVRVGDFDKLSLSEFSKLVKEQFPTWV-K-KPTDPASMKLFLDNLDENKDKVLDFGEYMKMLVPLAVASHKHIHEG
>00000569|S100A7|Human
MSQAERSIIGMIDMFHKYTRRD---DKIEKPSLLTMMKENFPNFLSACDKKGTNYLADVFEKKDKNEDKKIDFSEFLSLLGDIATDYHKQSHGA
>00000570|S100A7|Chimpanzee
MSQAERSIIGMIDMFHKYTRRD---DKIDKPSLLTMMKENFPNFLSACDKKGTNYLANVFEKKDKNEDRKIDFSEFLSLLGDIATDYHKQSHGA
>00000572|S100A7|Gibbon
MNQAETSIIGMIDMFHKYTRRD---DKIDKPSLLTMMKENFPNFLSACDKKGTNYLANVFEKKDKNEDKKIDFSEFLSLLGDIATDYHKQSHGA
>00000576|S100A7|Marmoset
MSEAERSIVGMINMFHKYT---GRDDKIDKPSLLTMMKENFPNFLSACDKKGKNYLANAFEKKDKNGDKKIEFSEYLSLLGDIAIDYHKQSHGA
>00000578|S100A7|Bushbaby
MGPAEKSMMALVDLFHKYV---GSDDKIDKPSLSRMVKDHFPNFLSACEKKGKDYLGNAFEKADEDKDGKIDFSEILSVLGGIASDYHNQSHGA
>00000582|S100A7|Tree_Shrew
MSQAEESIVGMIDLFHKYT---GRDDAIDKPSLLKMMKENFPNFLSACEHKGTDYLANVFEKKDKNKDKKIEFSEFLSMMGDIATDYHKQSHGA
>00000584|S100A7|Microbat
MSPVEQSMMDLIVLFHKYTKPD---DKIDKQGLLKMLRENFPNFLKACEKKGKDFLAHIFEDEDKNHDKKIEFSEFLSVLGVIATDYHNHSHGA
>00000586|S100A7|Horse
MSEAEASVIGIIELFHKYT---GRDDMIDKPGLLKMLQDNFPNFLAACDKKGTDYLANVFEKKDKNRDKKIDFSEFLSLLGDIATDYHKQSHGA
>00000588|S100A7|Microbat
MSPVEQSVMDLIVLFHKYTKPD---DKIDKRGLLKMLRENFPNFLNACEKKGKDFLAHIFEDEDKNHDKKIEFSEFLSVLGVIATDYHNHSHGA
>00000590|S100A7|Sheep
MSQLEQAISALIDLFHKHS---GPDDTIEKEALLQLLKDNFPNFLSACEKRGRDYLSNIFEKKDKNKDQKIDFSEFLSLLADIASDYHNHSHGE
>00000592|S100A7|Microbat
MSPVEQSVMDLIVLFHKYTKPD---DKIDKRGLLKMLRENFPNFLKACEKKGNDFLAHIFEDQDKNNDKKIEFSEFLSVLGVIATDYHNHSHGA
>00000594|S100A7|Cow
MSQLEQAITDLINLFHKYS---GSDDTIEKEDLLRLMKDNFPNFLGACEKRGRDYLSNIFEKQDKNKDRKIDFSEFLSLLADIATDYHNHSHGA
>00000596|S100A7|Megabat
MSQAEKAVMDMIKLFHTYTKPD---DMIDKSGLIKMLQENFPTFLSACDKKGKDYLSHIFEDKDQNKDKKIEFSEFLSVVGDIATDYHKQSHGA
>00000600|S100A7|Microbat
MSPVEQSVMDLIVLFHKYTKPD---DKIDKQGLLKMLKENFPNFLKACEKKGKDFLAHIFEDEDKNHDKKIEFSEFLSVLGVIATDYHNHSHGA
>00000606|S100A7|Panda
MSRAEKFVVGIIELFHNDTR---HHDTMDKPALLKMLQENFPKFLSACDKKGTAYWANIFEKKGKNGDKKIEFSQFSSLLG-ITVDFHKQSHGA
>00000608|S100A7|Pig
MSPAEKSMMDTIDLFHKFT---DDSDTMDKEGLLKLLQENFPNFLSACDKNGVDYLANIFEQKDKNKDQRIEFSEFLSLLGDIATGYHKHSHQQ
>00000610|S100A7|Microbat
MSQVEKSMMDLVVLFHKYTKPD---DKIDKRGLLKMLRENFPIFLKACDKKGNDFLDHIFEEKDKNKDKKIEFSEFLSVLGVIATDYHNQSHGT
>00000612|S100A7|Cow
MSHLEQAITDLINLFHKYS---GSDDTIEKEDLLRLMKENFPNFLSACEKRGRQYLSDIFEKKDKNKDKKIDFSEFLSLLADIATDYHNHSHGA
>00000614|S100A7|Sheep
-----------------------PDDTIEKEALLQLLKDNFPNFLSACEKRGRHYLSNIFEKKDKNKDQKIDFSEFLSLLADIASDYHNHSHGE
>00000616|S100A7|Microbat
MSPVEQSVMDLIVLFHKYTKPD---DKIDKRGLLKMLRENFPNFLMACEKKGKDFLAHIFEDEDKNHDKKIEFSEFLSVLGVIATDYHNHSHGA
>00000618|S100A7|Tenrec
MSTQARRFMDLVDYFHTCT---GSSDTI--EELGLLSMMNFPNFLSDYDDRGTEDLAKLFVKKDKNKDKMIEFYEFLSTIGDIATDYHKQSHGA
>00000620|S100A7|Tenrec
MSQAEKSIMGMIDLFHRYT---GQDDTIDKPGLLTMMKENFPNFLSDCEKRKRDYLANLFEKKDQNGDKKIQFSEFLSTLGDIGTDYHDQSHGA
>00000622|S100A7|Rabbit
MSEAERMLLDLLSLYHKYSLASG---ALDKSGLSKIMQEHFPTFLSAWEQKSPDFLDKLIKKEDADDKQEIGFSEFLSRVAAIVADLHDSSQG-
>00000624|S100A7|Pika
--EVERMLLDLLGLYHKYSFKSGAVDRSAYQ------RCSFPCVL---LALNRSADCLFFQKEDMDHSRDVGFPEFLSGVAAIAVDAHNPSHGQ
>00000626|S100A7|Kangaroo_rat
--EAEKMLISLLKIYHDHA---SESDVMDKSG-----QRSFPTFLLV-LRKKPDFLEKFFKQEDTDGDQKINFPEFMSIVAAVTTEFHNQSHEQ
>00000628|S100A7|Tasmanian_devil
MPPVENSIFHIIHCYHLYAAREGDVDTLSLDELNALLTENMPRFMEGLGRSQPEYLKQLFQVADKDKDNQICFDEFIYIVGKVMKDYHLQYHRQ
>00000630|S100A7|Opossum
MPPIEDSIFHIIHCYHLYAAREGDVDTLSLDELNALLTENTPRFMKGLGRTQPEYLKQLFEVADKNKDNQISFDEFIYIVGKLMKDYHLQYHRQ
>00000631|S100A7A|Human
MSQAERSIIGMIDMFHKYTGRDG---KIEKPSLLTMMKENFPNFLSACDKKGIHYLATVFEKKDKNEDKKIDFSEFLSLLGDIAADYHKQSHGA
>00000632|S100A7A|Chimpanzee
MSQAERSIIGMIDMFHKYTRRD---DKIDKPSLLTMMKENFPNFLSACDKKGIHYLATVFEKKDKNEDKRIDFSEFLSLLGDIATDYHKQSHGA
>00000634|S100A7A|Gorilla
MSQAERSIIGMIDMFHKYTRRD---DKIDKPSLLTMMKENFPNFLSACDKKGIHYLATVFEKKDKNEDKKIDFSEFLSLLGDIATDYHRQSHGA
>00000636|S100A7A|Orangutan
MSQAEKSTIGMIDMFHKYTRHD---DKIDKPSLLTMMKENFPNFLSACDKKGIHYMATVF---EKDNEKKIDF---------------------
>00000638|S100A7A|Olive_baboon
MSQAETSIIGMIDMFHKYTRRD---DKIDKPSLLTMMKENFPNFLSACDKKGIHYLASVFERKDKNEDKKIDFSEFLSLLGDIATDYHKQSHGG
>00000640|S100A7A|Macaque
MSQAETSIIGMIDMFHKYTRRV------------------WQQIL---TSQGIHYLTNVFERKDKNEDKKIDFSEFLSLLGDIATDYHKQSHEG
>00000642|S100A7A|Vervet/AGM
MSQAETSIIGMIDMFHKYTRRD---DKIDKPSLLTMMKENFPNFLSACDKKGIHYLTSVFERKDKNEDKKIDFSEFLSLLGDIATDYHKQSHGG
>00000644|S100A7A|Macaque
MSQAETSIIGMIDMFHKYTRRD---DKIDKPSLLTMMKENFPNFLSACDKKGIHYLTNVFERKDKNEDKKIDFSEFLSLLGDIATDYHKQSHEG
>00000701|S100A7L2|Human
MNLGEKVMLDIVAMFRQYS---GDDGRMDMPGLVNLMKENFPNFLSGCEKSDMDYLSNALEKKDDNKDKKVNYSEFLSLLGDITIDHHKIMHGV
>00000702|S100A7L2|Chimpanzee
MNLGEKVMLDIVAMFRQYS---GDDGRMDMPGLVNLMKENFPNFLSGCEKSDMDYLSNALEKKDDNKDKKVNYSEFLSLLGDITIDHHKIMHGV
>00000704|S100A7L2|Orangutan
MNLGEKVTLDIVTLFHQYS---GDDGTIDMPGPVNLMMENFPNFLSGCEKSDTDYLSNALEKKDDNKDKKVNYSEFLSLLGDTAIDYHKIMHGV
>00000706|S100A7L2|Vervet/AGM
ESPGEKVMLDIVAMFHQYR---GDDGTIDVPGLVNLMKENFPNFS-VAEKSDTDYLSTAFEKKDENKDKKINYSEFLSLLGDVAIDYHKILHGV
>00000708|S100A7L2|Olive_baboon
ESPPEKVMLDIVAMFHQYS---GDDGTIDMPGLVNLMKENFPNFLRGCEKSDTDYLSTAFEKKDENKDKKINYSEFLSLLGDVAIDYHKIMHGV
>00000710|S100A7L2|Macaque
MAPREKVMLDIVAMFHQYS---GDDGTIDVPGLVNLMKENFPNFLRGCEKSDTDYLSTAFEKKDEYKDKKINYSEFLSLLGDVAIDYHKIMHGA
>00000714|S100A7L2|Armadillo
MNQAEKAMIGIIFVFHRYT---GDDDMIDKTVLMKMMKENFPNFLNACSKRGTDYLENAFEKKDKNGDKKIEFPEFLSLLADIAIDFHNQSHGA
>00000718|S100A7L2|Hyrax
------------------------------------------------DKKGTDYLANAFEKIDKNHDQKIEFPEFLYLLGDITNDYHKQSHGA
>00000722|S100A7L2|Elephant
LGLGENLVLSLVELFHQYT---GYDDKINRENLLKLLKENFPNFLNDCERRGKDYLCNVFEKKDKNKDKKIDFSEFLSVVGDIANDYHKQSHGA
>00000750|S100B|Olive_baboon
MSELEKAMVALIDVFHQYSGREGDKHKLKKSELKELINNELSHFL-E-EIKEQEVVDKVMETLDSDGDGECDFQEFMAFVAMVTTACHEFFEHE
>00000754|S100B|Marmoset
MSELEKAMVALIDVFHQYSGREGDKHKLKKSELKELINHELSHFL-E-EIKEQEVVDKVMETLDNDGDGECDFQEFMAFVAMVTTACHEFFEHE
>00000756|S100B|Guinea_Pig
MSELEKAVVALIDVFHQYSGREGDKHKLKKSELKELINNELSHFL-E-EIKEQEVVDKVMDTLDEDGDGECDFQEFMAFVAMVTTACHEFFEHE
>00000758|S100B|Microbat
MSELEKAVVALIDVFHQYSGKEGDKHKLKKSELKELINNELSHFL-E-EIKEQEAVDKVMETLDNDGDGECDFQEFVAFIAMVTTACHEFFEHE
>00000764|S100B|Cow
MSELEKAVVALIDVFHQYSGREGDKHKLKKSELKELINNELSHFL-E-EIKEQEVVDKVMETLDSDGDGECDFQEFMAFVAMITTACHEFFEHE
>00000770|S100B|Cat
MSELEKAMVALIDVFHQYSGREGDKHKLKKSELKELINNELSHFL-E-EIKEQEVVDKVMETLDNDGDGECDFQEFMAFVAMVTTACHEFFEHE
>00000772|S100B|Rabbit
MSELEKAMVALIDVFHQYSGREGDKHKLKKSELKELINNELSHFL-E-EIKEQEVVDKVMETLDNDGDGECDFQEFMAFVAMVTTACHEFFEQE
>00000774|S100B|Elephant
MSELEKAMVSLIDVFHQYSGKEGDKHKLKKSELKELINNELSHFL-E-EIKEQEVVDKVMETLDSDGDGECDFQEFMAFVAMVTTACHEFFEHE
>00000776|S100B|Armadillo
MSELEKAVVALIDVFHQYSGKEGDKHKLKKSELKELINNELSHFL-E-EIKEQEVVDKVMETLDSDGDGECDFQEFMAFVAMVTTACHEFFEHA
>00000778|S100B|Tenrec
MSELEKAVVSLIDVFHQYSGKEGDKHKLKKSELKELINSELSHFL-E-EIKEQEAVDKVMETLDSGGDGECDFQEFMAFVAMVTTACHEFFEHE
>00000780|S100B|Mouse_Lemur
MSELEKAVVALIDVFHQYSGREGDKHKLKKSELKELINNELSHFL-E-EIKEQEVVDKVMETLDNDGDGECDFQEFMAFVAMVTTACHEFFEHE
>00000782|S100B|Pig
MSELEKAVVALIDVFHQYSGREGDKHKLKKSELKELINSELSHFL-E-EIKEQEVVDKVMETLDSDGDGECDFQEFMAFVAMVTTACHEFFEHE
>00000784|S100B|Ferret
MSELEKAMVSLIDVFHQYSGREGDKHKLKKSELKELINGELPHFL-E-EVKEQEVVDKVMEALDSDGDGECDFQEFMVFVAMVTTACHEFFARE
>00000786|S100B|Shrew
MSEMEKAVVTLIDVFHQYSGREGDKHKLKKSELKELINTELSHFL-E-EIKEQEAVDKVMDILDSDGDGECDFQEFMAFVAMVTTACHEFFEHE
>00000788|S100B|Dog
MSQLEKAALALLDVFQQYSARAGGGRRLRKADVKELIGSELAHFL-E-EIKEQEVVDKVMETLDSDGDGECDFQEFVAFVAMVTTACHEFFEHE
>00000790|S100B|Rat
MSELEKAMVALIDVFHQYSGREGDKHKLKKSELKELINNELSHFL-E-EIKEQEVVDKVMETLDEDGDGECDFQEFMAFVSMVTTACHEFFEHE
>00000792|S100B|Mouse
MSELEKAMVALIDVFHQYSGREGDKHKLKKSELKELINNELSHFL-E-EIKEQEVVDKVMETLDEDGDGECDFQEFMAFVAMVTTACHEFFEHE
>00000794|S100B|Tasmanian_devil
MSDLEKAMLAIIETFHQYSGKEGDKHKLKKSELKELINNELSHFL-G-EIKEQETVDKVMETLDVDGDAECDFQEFVAFVAVITSACHEFFEHE
>00000796|S100B|Platypus
MSDLEKAMITIIETFHNYSGREGDKFKLKKSELKELINNELSQFL-G-EIKEQETVDKVMDTLDADGDAQCDFQEFVVFISMITAACHEFFILE
>00000800|S100B|Turkey
MSELEKAMIAIIDAFHQYSGKEGDKHKLKKSELKELINNELTHFL-G-EIKDQETVDKVMEALDSDGDAECDFQEFVAFIAMVTSACHEFFEHE
>00000802|S100B|Flycatcher
MSELEKAMIAIIDAFHQYSGKEGDKHKLKKSELKELINNELSHFL-G-EIKDQETVDKVMEALDCDGDAECDFQEFVAFIAMVTAACHEFFEHE
>00000804|S100B|Chinese_softshell_turtle
MSALEKAMVAIIDAFHQYSGKEGDKHKLRKSELKELINNELPHFL-G-EIKDQETVDKVMETLDADGDAECDFQEFVAFVAMVTSACHEFFEHE
>00000808|S100B|Duck
MSELEKAMIAVIDAFHQYSGKEGDKHKLKKSELKELINNELPHFL-G-EIKDQETVDKVMEALDSNGDAECDFQEFVAFIAMVTAACHEFFEHE
>00000810|S100B|Coelacanth
MSDLENAIVTIIETFHRYSAKEGDKYKLKKSELKELINNELSHFL-G-EIKEQETVDKVMESLDEDGDTECNFQEFMTFIAMVTSSCHEFFEHD
>00000812|S100B|Cave_fish
MTDLENCLATIIEVFHKYSEKEGDKHKLKKSELKELLTHELPTLT-E-HVKDQATMDSLMESLDTDGDSECDFQEFMTFVTMVTICCHEFFEHH
>00000814|S100B|Stickleback
MSDLETSMATIIAVFQKYSEREGDRHKLKKSELKDLLHDELPDLM-E-HVKDQAALDALMESLDADGDAECDFQEFMTFVSVVTVCCHEFFEHD
>00000816|S100B|Platyfish
MSDLETSIATIIAVFQKYSEREGDKHKLKKSELKDLLHDELPDLM-A-HVKDQSTLDGLMESLDADGDSECNFQEFMTFVSMVTVCCHEFFEHE
>00000818|S100B|Zebrafish
MSDLENCLGTIIEVFHKYSSKEGDKYKLKKSELKELLTHEFPTLT-E-QVKDQATMDSLMESLDTDGDSECDFQEFMTFVTMVTICCHEFFEHH
>00000820|S100B|Amazon_molly
MTDLETSIATIIAVFQKYSEREGDKHKLKKSELKDLLHDELPDLM-A-HVKDQSTLDGLMESLDADGDSECNFQEFMTFVSVVTVCCHEFFEHE
>00000822|S100B|Tilapia
MTDLETSMATILAVFQKYSEREGDKHKLKKSELKDLLHDELPDLM-A-HVNDQAALDSLMDSLDTDGDAECNFQEFMTFISVVTVCCHEFFKDE
>00000824|S100B|Spotted_gar
MTDLENSLATIIDVFHKYSEKEGDKHKLKKSELKELINNELSNYV-G-QIKDQATMDSLIESLDTDGDSECDFQEFMTFITMVTICCHEFFEHQ
>00000827|S100G|Human
-MSTKKSPEELKRIFEKYAAKEGDPDQLSKDELKLLIQAEFPSLL-----KGPNTLDDLFQELDKNGDGEVSFEEFQVLVKKISQ---------
>00000832|S100G|Gibbon
-MSTKKSPEELKRIFEKYAAKEGDPDQLSKDELKLLIQAEFPSLL-----KGPNTPDDLFQELDKNGDGEVSFEEFQVLVKKISQ---------
>00000836|S100G|Macaque
-MSTKKSPEELKRIFEKYAAKEGDPDQLSKDELKLLIQAEFPSLL-----KGPNTLDDLFQELDKNGDGEVSFEEFQALVKQISQ---------
>00000838|S100G|Vervet/AGM
-MSTKRSPEELKRIFEKYAAKEGDPDQLSKDELKLLIQAEFPSLL-----KGPNTLDDLFQELDKNGDGEVSFEEFQVLVKKISQ---------
>00000840|S100G|Marmoset
-MSAKKSPEELKRIFEKYAAKEGDPNQLSKDELKLLIQAEFPSLL-----KGPNTVDDLFQELDKNGDGEVSFEEFQVLVKKISQ---------
>00000842|S100G|Tarsier
-MSTKKSPEELKSIFEKYAVKEGDPDQLSKDELKLLIQAEFPNLL-----KGPNTLDDLFQELDKNGDGEVSFEEFQVLVKKISQ---------
>00000844|S100G|Mouse_Lemur
-MSAKKSPEELKSMFEKYAAKEGDPDQLSKDELKLLVQAEFPSLL-----KGPNTLDDLFKELDKNGDGEVSFEEFQLFVKKICQ---------
>00000846|S100G|Bushbaby
-MSTKRSPEELRKIFEKYAAKEGDPDQLSKEELKLLIQAEFPNLL-----KGPNTLDDLFQELDKNGDGEVSFEEFQLLVKKISQ---------
>00000848|S100G|Tree_Shrew
-MCAKKSPEELKSIFEKYAAKEGDPDQLSKDELKLSIQAEFPNLL-----KGPSTLGDRFQELDKNGDGE--------LLKKISQ---------
>00000850|S100G|Squirrel
-MSCKKSPEELKRIFEKYAAKEGDPDQLSKDELKLLIQTEFPTLL-----KGSSTIDDLFKELDKNGDGEVSFEEFQVLVKKISQ---------
>00000852|S100G|Kangaroo_rat
------------------------PDQLSKDELKLLIQAEFPSLL-----KVVSSLDDLFKELDKNGDGEVSFEEFQVLVTKISQ---------
>00000854|S100G|Horse
-MSLKKSPEELKKIFEKYAAKEGDPDQLSKEELKLLIQNELPALL-----KGSSSIDDLFKELDKNGDGEVSFEEFQVLVKKISQ---------
>00000856|S100G|Microbat
-MSAKMSPNELKSIFEKYAAKEGDPNQLSKEELRLLIQTEFPSLL-----KGPNTLEDLFKELDKNGDGEVSFEEFQGLLNKLSQ---------
>00000858|S100G|Panda
-MSVKKSPEELKNMFEKYAAKEGDPDQLSKEELKLLIQTEFPSLL-----KGPSTLDDLFQELDKNGDGEVSFEEFQVLVKKISQ---------
>00000860|S100G|Megabat
-MSEKMSP-ELKSIF-KYAA-ESDPNQLSKE--LMLLQNE-PSLL-----KGPSAIEDLFKELDKNGDGEVSFEEFQVVLKKISQ---------
>00000862|S100G|Cow
-MSAKKSPEELKGIFEKYAAKEGDPNQLSKEELKLLLQTEFPSLL-----KGPSTLDELFEELDKNGDGEVSFEEFQVLVKKISQ---------
>00000864|S100G|Pig
-MSAQKSPAELKSIFEKYAAKEGDPNQLSKEELKQLIQAEFPSLL-----KGPRTLDDLFQELDKNGDGQVSFEEFQVLVKKISQ---------
>00000868|S100G|Dog
-MSVKKSPEELKSIFEKYAAKEGDPDQLSKAELKLLIEAEFPTLL-----KGPSTLDDLFQELDKNGDGEVSFEEFQVLVKKISQ---------
>00000870|S100G|Dolphin
-MSTNKFPEELKSIFEKYAAKEGDPNQLSKEELKLLIQTEFPSLL-----KGPSTLDDLFQELDRNGDGEVSFEEFQVLVKKISQ---------
>00000872|S100G|Cat
-MSAKKSPEELKSIFAKYAAKEGDPDQLSKEELKLLIQTEFPSLL-----KGPSTLDDLFQELDKNGDGEVSFEEFQVLVKKISQ---------
>00000874|S100G|Alpaca
-MSIKKSPEELKGIFEKYAAKEGDPNQLSKEELKLLVQNEFPSLL-----KGPSTLDDLFQELDKNGDGEVSFEEFQVLVKKISQ---------
>00000876|S100G|Guinea_Pig
-MAAKKSPEELQTIFKKYAAKEGDPDQLSKEELKLLVQTEFPSLL-----KSPSSIDDLFKELDKDGDGEVSFEEFQVFVKKLSK---------
>00000878|S100G|Rabbit
-MTAKKSPEELKKIFEKYAAKEGDPDQLSKDELKLLIQAEFPTLL-----KGPSTLDELFKELDKNGDGEVSFDEFQVLIKKIAQ---------
>00000880|S100G|Rat
-MSAKKSPEEMKSIFQKYAAKEGDPNQLSKEELKLLIQSEFPSLL-----KASSTLDNLFKELDKNGDGEVSYEEFEVFFKKLSQ---------
>00000882|S100G|Shrew
-MCAQKSPEELKSIFEKYAAREGDPEQLSKEELKLLVQTEFPSLL-----QGPNTLDELFKELDKNGDGEVSFQEFQVLVKKISQ---------
>00000884|S100G|Hedgehog
-MCAKKSPAELKSIFEKYAAKEGDPDQLSKEELKLLIQTEFPNLL-----KGPSTLDDLFQELDKNGDGEVSFEEFQVLVKKICQ---------
>00000886|S100G|Mouse
-MCAEKSPAEMKSIFQKYAAKEGDPDQLSKEELKLLIQSEFPSLL-----KASSTLDNLFKELDKNGDGEVSYEEFEAFFKKLSQ---------
>00000888|S100G|Armadillo
-MSAKQSPEELKCIFEKYAAKEGDPDQLSKEELRLLIQAEFPNLL-----KGPSTLDDLFKELDKNGDGEVSFEEFQVFIKKISQ---------
>00000890|S100G|Tenrec
-MSMKKSPAELKSIFEKYAAKEGDPDQLSKDELKQLVQTEFPNLL-----KGPTTLDDLFQELDKNGDGEVSFEEFQALIKKISQ---------
>00000892|S100G|Elephant
-MSVKKSPAELKSIFEKYAAKGGDLNQLSKDELKLLIQAEFPDLL-----KGSSTLDGLFQELDKNGDGEISFEEFQVFVKKVSQ---------
>00000896|S100G|Hyrax
-MSVKKSPEELKGIFAKYAAKEGDPDQLSKEELKLLIQAEFPNLL-----KGTGTLDE-LKELDRNGDGEVNFEEFQVLVKKISP---------
>00000898|S100G|Opossum
MSGLKKSPEELKAIFQRYAAKEGDPDQLCKDELKMLIQAEFPHLL-----KGPSSIDDLFKEMDKNGDGEVSFEEFTSLMKKISQ---------
>00000900|S100G|Tasmanian_devil
MSELKKSPEELKKMFEKYAAKEGDPDQLCKDELKLLIKAEFPHLL-----KGPTSLDDLFKELDKNGDGEVSFEEFQILIKKISQ---------
>00002000|MRP-126|Duck
LSELEKSIDVIIDVFHQYSRREGDKDTLTRKELKLLIEKQLVNYL-K-HVKNQVSIDQIFKDLDTNKDEQLSFGEVMLLIIRVTVATHEHLHFC
>00002001|MRP-126|Goose
LSELEKSIDVIIDVFHQYSRREGDKDTLTRKELKLLIEKQLVNYL-K-HVKNQVSIDQIFKDLDTNKDEQLSFGEVMLLIIRVTVATHEHLHFC
>00002002|MRP-126|Chicken
LSELEKAIDVIIDVFHQYSRREGDKDTLTRKELKLLIEKQLANYL-K-HVKNQVSIDQIFKDLDNNKDQQLSFGEVMLLIIRVTVATHEHLHFC
>00002003|MRP-126|Duck
------SIDVIIDVFHQYSRREGDKDTLTRKELKLLIEKQLVNYL-K-HVKNQVSIDQIFKDLDTNKDEQLSFGEVMLLIIRVTVATHEHLHFC
>00002004|MRP-126|Wildturkey
LSELEKAIDVIIDVFHQFSRREGDKDTLTKKELKLLIEKQLANYL-K-HVKNQASIDQIFKDLDGNKDQQLSFGEVMLLIMRVTAATHEHLHFC
>00002005|MRP-126|Kiwi
LSELERSIDTIIDVFHQYSRREGDKDTLTNAELKLLIERQLVNYL-K-HVKNQVSIDQIFKDLDTNKDHQLSFGEVMLLIIRVTIATHDHLHFC
>00002006|MRP-126|White-throatedtinamou
LSELEKSIDTIIDVFHQYSRREGDKDTLTRAEMKLLLEKQLANYL-R-HVKNQSSLDQIFKDLDTNKNQQLSFGEVMMLIVRVTIATHEHLHFC
>00002007|MRP-126|White-throatedtinamou
LSELEKSIDTIIDVFHQYSRREGDKDTLTRAEMKLLLEKQLANYL-R-HVKNQSSLDQIFKDLDTNKNQQLSFGEVMMLIVRVTIATHEHLHFC
>00002008|MRP-126|JapeneseQuail
LSELEKAMDTIIDVFHQYSRREGDNDTLTKKELKLLIEKQLANYL-K-HVKNQVSIDQIFKDLDGNKDQQLSFGEVMLLIIRVIIATHEHLHFC
>00002009|MRP-126|Ostrich
ISDLERAIDTIIDVFHQYSRREGDKDTLTKVELKLMIEKQLANYL-K-HVKNQISIDQIFKDLDTNKDHQLSFGEVMLLIIRVTVATHEHLHFC
>00002010|MRP-126|Red-leggedseriema
LSELEKAMDVIIDVFHQYSRREGDRDTLTKAELKLLIEKQLVNYL-K-HVKNKATIDEIMKDLDINKDSQLSFCEVMLLIIRVTIATHEHLHEV
>00002011|MRP-126|Baldeagle
LSELEKAMDVIIDVFHQYSRREGDRDTLTKKELKLLIEKQLVNYL-K-HVKNKATIDEIMKDLDINKDAQISFCEVMLLIVRVTIATHEHLHDV
>00002012|MRP-126|RhinocerosHornbill
LSELEKAIDVIIDVFHQYSRREGDRDTLTKSELKLLIEKQLANYL-K-HVKNQATIDEIMKDLDLNKDQQLSFNETMLLIIRVTVATHDHLHEV
>00002013|MRP-126|HoodedCrow
LSELEKAMDIIIDVFHQYSRREGDKDTLTKKELKLMIEKQLANYL-K-HVKSKATIDQIMKDLDVNKDAQISFGEMMLLVTRVTCATHEHLHEV
>00002014|MRP-126|Crow
LSELEKAMDVIIDVFHQYSRREGDRDTLTKKELKLMIEKQLANYL-K-HVKSKATIDQIMKDLDVNKDAQISFGEMMLLVTRVTCATHEHLHEV
>00002015|MRP-126|Eagle
LSELEKAMDVIIDVFHQYSRREGDRDTLTKNELKLLIEKQLVNYL-K-HVKNKATIDEIMKDLDINKDAQISFCEVMLLIVRVTIATHEHLHDV
>00002016|MRP-126|GreatTit
LSELEKAMDVIIDVFHQYSRREGDRDTLSKKELKLLIEKQLANYL-K-HVKNKATIDQIMKDLDVNKDAQISFGEMMLLVTRVTCATHEHLHEV
>00002017|MRP-126|Crow
LSELEKAMDVIIDVFHQYSRREGDRDTLTKKELKLMIEKQLANYL-K-HVKSKATIDQIMKDLDVNKDAQISFGEMMLLVTRVTCATHEHLHEV
>00002018|MRP-126|Rifleman
LSELEKSMDVIIDVFHQYSRREGDRDTLTKKELKLLIDKQLANYL-K-HVRNKTTIDEIMRDLDTNRDHQISFSEVMLLITRVTIATHEHLHDV
>00002019|MRP-126|Blue-crownedmanakin
LSELEKAIDVIIDVFHQYSRREGDRDTLTKKELKLLIEKHLANYL-K-HVKNKATIDQIFKDLDINKDSQISFCETMLLVLRVTSATHEHLHEV
>00002020|MRP-126|Bar-tailedtrogon
RSELEKAMDIIIDVFHQYSRREGDRDTLTKSELKLLIEKQLANYL-K-HVKNKATIDTIMKDLDLNKDAQISFGEMMLLIVRVTIATHEHLHEV
>00002021|MRP-126|Yellow-throatedsandgrouse
LSELEKAMDIIIDVFHQYSRREGDRDTLTKKELKLMIEKQLANYL-K-HVKNRATIDEIMKDLDVNKDAQISFSEMMLLVTRVTIATHEHLHEV
>00002022|MRP-126|Killdeer
LSELEKAMDVIIDVFHQYSRREGDRDTLTKRELKLLIEKQLVNYL-R-HVKNKATIDEIMKDLDINKDAQISFCEVMLLITRVTIATHEHLHDV
>00002023|MRP-126|Northerncarminebee-eater
LSDLEKAMDVIIDVFHQYSRREGDLDTLTKGELKLLIEKQLANYL-K-HVKNQATIDQIMKDLDLNKDEQLSFNETMLLIIRVTTATHDHLHEE
>00002024|MRP-126|White-thoatedsparrow
LSELEKAMDVIIDVFHQYSRREGDRDTLTKKELKMLIDKQLANYL-K-HVKNKATIDQIMKDLDVNKDAQINFGEMMLLVTRVTCATHEHLHEV
>00002025|MRP-126|GroundTit
LSELEKAMDVIIDVFHQYSRREGDRDTLSKNELKLMIEKQLANYL-K-HVKNKATIDQIMKDLDVNKDAQISFGEMMLLVTRVTCATHEHLHEV
>00002026|MRP-126|Northerncarminebee-eater
LSDLEKAMDVIIDVFHQYSRREGDLDTLTKGELKLLIEKQLANYL-K-HVKNQATIDQIMKDLDLNKDEQLSFNETMLLIIRVTTATHDHLHEE
>00002027|MRP-126|Killdeer
LSELEKAMDVIIDVFHQYSRREGDRDTLTKRELKLLIEKQLVNYL-R-HVKNKATIDEIMKDLDINKDAQISFCEVMLLITRVTIATHEHLHDV
>00002028|MRP-126|Commoncuckoo
LSELEKAMDVIIDVFHQYSRREGDRDTLTKQELKLMIEKQLANYL-R-HVKNKATIDEIMKDLDVNKDAQISFSEMMMLVIRVTIATHEHLHEV
>00002029|MRP-126|Zebrafinch
LSELEKAMDVIIDVFHQFSRREGDRDTLTKKELKMMIDKQLANYL-K-HVKNKATIDQIMKDLDVNKDAQISFGEMMLLVTRVTCATHEHLHEV
>00002030|MRP-126|BarnOwl
LSDLEKAMDVIIDVFHQYSRREGDRDTLTKKELKLLIEKQLANYL-K-HVKNKATIDEIMKDLDINKDAQISFCEMMLLIVRVTIATHEHLHEV
>00002031|MRP-126|Chuck-wills-widow
LSELEKAMDLIIDVFHHYSRREGDRDTLTKKELKLLIEKQLANYL-K-HVKNKVTIDEIMKDLDVNRDEQISFSEMMLLVTRVTIATHEHLHEV
>00002032|MRP-126|MacQueensbustard
LSELEKAMDVIIDVFHQYSRREGDRDTLTKRELKLMIEKQLVNYL-K-HVKNKATIDEIMKDLDINKDAQISFCEMMLLVTRVTIATHEHLHEV
>00002033|MRP-126|Turkeyvulture
LSELERAMDVIIDVFHQYSRREGDRDTLTKNELKLLIEKQLVNYL-K-HVKNKATIDEIMKDLDINKDAQLSFCEVMLLVTRVTIATHEHLHDV
>00002034|MRP-126|CrestedIbis
LSELEKAMDVIIDVFHQYSRREGDRDTLTKRELKLLIEKQLVNYL-R-HVKNKATIDEIMKDLDINKDAQISFCEVMLLITRVTIATHEHLHES
>00002035|MRP-126|Rockdove
LSELEKSMDVIIDVFHQYSRREGDRDTLTKKELKLLIEKQLANYL-K-HVKSKATIDEIMKDLDINRDAQISFCEVMLLITRVTIATHEHLHDV
>00002036|MRP-126|CrestedIbis
LSELEKAMDVIIDVFHQYSRREGDRDTLTKRELKLLIEKQLVNYL-R-HVKNKATIDEIMKDLDINKDAQISFCEVMLLITRVTIATHEHLHES
>00002037|MRP-126|Rockdove
LSELEKSMDVIIDVFHQYSRREGDRDTLTKKELKLLIEKQLANYL-K-HVKSKATIDEIMKDLDINRDAQISFCEVMLLITRVTIATHEHLHDV
>00002038|MRP-126|White-tailedtropicbird
LSELEKAMDIIIDVFHQYSRREGDLDTLTKKELKLLIEKQLANYL-K-HVKNKATIDEIMKDLDINKDAQISFCEVMLLITRVTIATHEHLHDV
>00002039|MRP-126|Chimneyswift
LSELERSMDVIIDVFHQYSRREGHRDTLTKRELKLLIEKQLANYL-K-HVKSQATIDEIMKDLDINRDAQLSFSEVMLLITRVTIATHEHLHEV
>00002040|MRP-126|Red-throatedloon
LSELEKAMDVIIDVFHQYSRREGDIDTLTKKELKLLIDKQLVNYL-K-HVRNKTTIDEIMKDLDVNKDAQISFSEMMLLVTRVTIATHEHLHDV
>00002041|MRP-126|BarnOwl
QSDLEKAMDVIIDVFHQYSRREGDRDTLTKKELKLLIEKQLANYL-K-HVKNKATIDEIMKDLDINKDAQISFCEMMLLIVRVTIATHEHLHEV
>00002042|MRP-126|White-tailedtropicbird
LSELEKAMDIIIDVFHQYSRREGDLDTLTKKELKLLIEKQLANYL-K-HVKNKATIDEIMKDLDINKDAQISFCEVMLLITRVTIATHEHLHDV
>00002043|MRP-126|Red-throatedloon
LSELEKAMDVIIDVFHQYSRREGDIDTLTKKELKLLIDKQLVNYL-K-HVRNKTTIDEIMKDLDVNKDAQISFSEMMLLVTRVTIATHEHLHDV
>00002044|MRP-126|Golden-collaredmanakin
LSELEKAMDVIIDVFHHYSRREGDRDTLTKKELKLLIEKHLANYL-K-HVKNKATIDEIFKDLDINKDAQISFCEMMMLIVRVTSATHEHLHEV
>00002045|MRP-126|Kea
LSQLEKAMDVIIDVFHQYSRREGDRDTLTKTELKLLIEKQLASYL-K-HVKSKATIDEIMKDLDINKDEQLSFCEVMLLITRVTIATHEHLHDV
>00002046|MRP-126|Golden-collaredmanakin
LSELEKAMDVIIDVFHHYSRREGDRDTLTKKELKLLIEKHLANYL-K-HVKNKATIDEIFKDLDINKDAQISFCEMMMLIVRVTSATHEHLHEV
>00002047|MRP-126|Kea
LSQLEKAMDVIIDVFHQYSRREGDRDTLTKTELKLLIEKQLASYL-K-HVKSKATIDEIMKDLDINKDEQLSFCEVMLLITRVTIATHEHLHDV
>00002048|MRP-126|Budgerigar
LSQLEKAMDVIIDVFHQYSRREGDRDTLTKAELKLLIEKQLANYL-K-HVTSTATIEEIMKDLDRNKDAQLSFSEVMLLIVRVTIATHEHLHEV
>00002049|MRP-126|Ruff
LSELEKAMNVIIDVFHQYSRREGDRDTLTKNELKLLIEKQLANYL-R-NVKNKATIDEIMKDLDINKDAQISFSEVMLLITRVTIATHEHLHDV
>00002050|MRP-126|Northernfulmar
LSELEKAMDVIIDVFHQYSRQEGHKDTLTKHELKLLIEKQLANYL-R-HVKNKATIDEIMKDLDVNKDEQISFCEMMLLITRVTIATHEHLHEV
>00002051|MRP-126|Hoatzin
LSELEKAMDVIIDVFHQYSRQEGDRDTLTKKELKLLIEKQLVNYL-K-HVKNKATIDEIMKDLDINKDAQISFCEMMLLVTRVTIATHERLHDI
>00002052|MRP-126|Parrot
LSPLEKSMDVIIDVFHQYSRREGDRDTLTKTELKLLIEKQLANYL-K-HVKCSATIDEIMKDLDMNRDAQLSFSEVMLLITRVTIATHEHLHDV
>00002053|MRP-126|Hoatzin
LSELEKAMDVIIDVFHQYSRQEGDRDTLTKKELKLLIEKQLVNYL-K-HVKNKATIDEIMKDLDINKDAQISFCEMMLLVTRVTIATHERLHDI
>00002054|MRP-126|Cuckooroller
LSELERAMDVIIDVFHQYSRREGDRDTLTKAELKLLIEKQLANYL-R-HVNNKTTIDQIMKDLDINKDAQISFCETMLLVTRVTIATHEHLHDV
>00002055|MRP-126|Northernfulmar
LSELEKAMDVIIDVFHQYSRQEGHKDTLTKHELKLLIEKQLANYL-R-HVKNKATIDEIMKDLDVNKDEQISFCEMMLLITRVTIATHEHLHEV
>00002056|MRP-126|Cuckooroller
LSELERAMDVIIDVFHQYSRREGDRDTLTKAELKLLIEKQLANYL-R-HVNNKTTIDQIMKDLDINKDAQISFCETMLLVTRVTIATHEHLHDV
>00002057|MRP-126|Bar-tailedtrogon
-SELEKAMDIIIDVFHQYSRREGDRDTLTKSELKLLIEKQLANYL-K-HVKNKATIDTIMKDLDLNKDAQISFGEMMLLIVRVTIATHE-----
>00002058|MRP-126|Sunbittern
LSELEKSMDAIIDVFHQYSRREGDRDTLSKMELKLLIEKQLANYL-R-HVKNKATIDEIMKDLDINKDAQISFCEMMLLITRVTIATHEHLHEV
>00002059|MRP-126|Flamingo
LSELEKAMDVIIDVFHQYSRREGDRDTLTKRELKLLIDSQLVNYL-R-NVQNRATIDEIMRDLDINKDAQISFSEVMLLITRVTIATHEHLHDI
>00002060|MRP-126|Commoncuckoo
LSELEKAMDVIIDVFHQYSRREGDRDTLTKQELKLMIEKQLANYL-R-HVKNKATIDEIMKDLDVNKDAQISFSEMMMLVIRVTIATHE-----
>00002061|MRP-126|Hummingbird
LSDLEKAMNVIIDVFHLYSRREGDMDTLTKKELKLLIEKQLVNYL-K-NVKNKATIDEIMKDLDINKDAQISFCEVMLLITRVTIATHEHLHDI
>00002062|MRP-126|Egret
LSELEKAMDVIIDVFHQYSRQEGDRDTLTKKELHLLIEKQLANYL-Q-HVENKATIDEIMKDLDINKNMQISFSEAMLLIIRVTVATHKHLHDV
>00002063|MRP-126|Speckledmousebird
LSELEKAMDVIIDVFHQYSRREGDRDTLTKSELKLLVEKQLANYLKK-HVKSKATIDEIMKDLDFNKDAQLSFSEVILLITRVTIATHEHLHDV
>00002064|MRP-126|Hummingbird
LSDLEKAMNVIIDVFHLYSRREGDMDTLTKKELKLLIEKQLVNYL-K-NVKNKATIDEIMKDLDINKDAQISFCEVMLLITRVTIATHEHLHDI
>00002065|MRP-126|Egret
LSELEKAMDVIIDVFHQYSRQEGDRDTLTKKELHLLIEKQLANYL-Q-HVENKATIDEIMKDLDINKNMQISFSEAMLLIIRVTVATHKHLHDV
>00002066|MRP-126|Adeliepenguin
RSELEKAMDIIIDVFHQYSRREGNRDTLTKKELKLLIEQQLVNYL-K-LVKDKATIDEIMKDLDINKDAQISFSEVMLLIIRVTIAAHEHLHDI
>00002067|MRP-126|Adeliepenguin
RSELEKAMDIIIDVFHQYSRREGNRDTLTKKELKLLIEQQLVNYL-K-LVKDKATIDEIMKDLDINKDAQISFSEVMLLIIRVTIAAHEHLHDI
>00002068|MRP-126|Brownmesite
LSELEKAMDAIIDVFHQYSRREGHSDTLTKNELKLLIEKQLANYL-R-HVKSKATIDEIMKDLDVNKDAQISFCETMLLITRVTIATHEHLHEV
>00002069|MRP-126|Brownmesite
LSELEKAMDAIIDVFHQYSRREGHSDTLTKNELKLLIEKQLANYL-R-HVKSKATIDEIMKDLDVNKDAQISFCETMLLITRVTIATHEHLHEV
>00002070|MRP-126|CollaredFlycatcher
LSELEKAMDVIIDVFHQYSRREGDRDTLTKKELKLMIDKQLANYL-K-HVKNKATIDQIMKDLDVNKDAQINFGEMMLLVTRVTCATHEHLHEQ
>00002071|MRP-126|White-tailedeagle
RKRLMIEMCVIIDVFHQYSRREGDRDTLTKKELKLLIEKQLVNYL-K-HVKNKATIDEIMKDLDINKDAQISFCEVMLLIVRVTIATHEHLHDV
>00002072|MRP-126|Dalmationpelican
FSDLEKAMNEIIDVFHHYSRREGDKDTLTKRELKLLIEEQLRNYL-Q-HVKNKATIDEIMKDLDINKDEQLSFCEVMLLITRVTIATHEHLHDV
>00002073|MRP-126|Dalmationpelican
-SDLEKAMNEIIDVFHHYSRREGDKDTLTKRELKLLIEEQLRNYL-Q-HVKNKATIDEIMKDLDINKDEQLSFCEVMLLITRVTIATHEHLHDV
>00002074|MRP-126|Greatcormorant
LSELEKSMDVIIDIFHKYSRQEGHSDTLTKNELKLLIQSQLANYL-R-HVKNKATIDQIMNDLDINKDQQISFSETMLLITRVTIATHEHLHEV
>00002075|MRP-126|Golden-collaredmanakin
LSELEKAMDVIIDVFHHYSRREGDRDTLTKKELKLLIEKHLANYL-K-HVKNKATIDEIFKDLDINKDAQISFCEMMMLIVRVTSATHEHLHEV
>00002076|MRP-126|Greatcormorant
LSELEKSMDVIIDIFHKYSRQEGHSDTLTKNELKLLIQSQLANYL-R-HVKNKATIDQIMNDLDINKDQQISFSETMLLITRVTIATHEHLHEV
>00002077|MRP-126|EmperorPenguin
RSELEKAMDIIIDVFHQYSRREGNRDTLTKMELKLLIEQQLVNYL-K-LVRDRATIDEIMKDLDINKDVQISFSEVMLLITRVTIAAHEYLHNI
>00002078|MRP-126|EmperorPenguin
RSELEKAMDIIIDVFHQYSRREGNRDTLTKMELKLLIEQQLVNYL-K-LVRDRATIDEIMKDLDINKDVQISFSEVMLLITRVTIAAHEYLHNI
>00002079|MRP-126|Redcrestedturaco
SSKFAEDINRVIDVFHQYSVQEGHRDTLSKKELKLLIEKQLANYL-K-HVKNRGTIDEIMKDLDVNKDQQVSFSEVMMLITRVTIATHEHLHAV
>00002080|MRP-126|Atlanticcanary
LSELEKAMDAIIDVFHQYSRREGDRDTLTKKELKLLLEKQLANYL-K-HVKSQATIDQIMKDLDVNKDAQISFGEMMLLVTRVTCATHEHLHEV
>00002081|MRP-126|Alligator
QTELEKAIETIINIFHQYSVRVGHFDTLTKMEMKLLIEKQLPNYM-K-NQTKPGEIDALFKDLDKNKDKQLSFGEFMVLITRVTIATHEHLHHC
>00002082|MRP-126|Saltwatercrocodile
QTELEQSIEKIIDVFHVYSVRVGHFDTLTKMELKLLIQKQLPNYL-K-NQTSPGQIDALFKDLDKNKDQQLSFGEFMVLITRVTIATHEHLHHC
>00002083|MRP-126|Paintedturtle
LSELEKAIETIINIFHQYSVRVGHFDTLTKSELKQLIDKQLVNFL-K-RQRDQASIDNLFKDLDKNRDQQLSFGEFMVLITKVTIATHEHIHQG
>00002084|MRP-126|Gharial
QTELEKSIEKIIDVFHSYSVRVGHFDTLTKMELKLLIQKQLPNYM-N-NQLKPGQIDALFKDLDKNKDQQLSFGEFMMLITKVTIATHEHLHHC
>00002085|MRP-126|Greenseaturtle
FSELEKAIETIINIFHQYSVRVGHWDTLTKKELRQLIDRHLVNFL-K-TRKDHSAIDSLFSELDRNKDQQLSFGEFMVLITRVTIATHEHIHQE
>00002086|MRP-126|Greenseaturtle
-SELEKAIETIINIFHQYSVRVGHWDTLTKKELRQLIDRHLVNFL-K-TRKDHSAIDSLFSELDRNKDQQLSFGEFMVLITRVTIATHEHIHQE
>00002087|MRP-126|Alligator
QTELEKAIEKIIDIFHQYSVRVGHFDTLTKMEMKLLIDKQLPNYM-K-NKIKPGEIDALFKDLDKNKDQQLSFGEFMGLISKVTIATHEHLHHC
>00003000|S100A7|JapeneseQuail
MCTLEKALKAIVNIYHQYSIREGQLDLLNFNDFQTLLTEQAPNFLKVCGRSRPGYLKELFEETDLNKDKEISFEEFTIVLAKVTDDAHHIIHKE
>00003001|S100A7|Kea
MCTLEKALKTIVDVYHRYSIREGQLDLLNFNDFETLLTEQAPTFLEACNRNRADYLRKLFQETDLNKDKDLSFEEFTIVLAKVTDDAHRIIHKD
>00003002|S100A7|Budgerigar
MCTLEQALKTIVDVYHRYSIREGELDLLNFNDFKTLLTEQAPTFLQACNRNQPGYLSKVFQETDLNKDKDLSFEEFTIVLGKITDDAHRIIHKD
>00003003|MRP-126|Falcon
MSVLEAALKTIIDVFHQYSRREGDRDTLTKTELKLMIEKQLANYL-R-NVKDKATIDEIMKDLDINKDAQLSFCEVMLLIIRVTIATHEHLHEV
>00003004|MRP-126|Falcon
MSVLEAALKTLIDVFHQYSRREGDRDTLTKTELKLMIEKQLANYL-R-NVKDKATIDEIMKDLDINKDAQLSFCEVMLLIIRVTIATHEHLHEV
>00003005|S100A7|Cuckooroller
MCTLESALKTIVDVYHRYSIREGQLDLLNFNDFKTLLTEQAPTFLQACGRNHPEYLNKLFKETDLNKDKDLTFEEFTIVLAKLTDDAHRISHSD
>00003006|S100A7|Hummingbird
MCTLEKALDTIVNVYHRYSIREGKLDLLSFNDFKTLMKEQAPNFLQVCDRSRSGYLKQLFQETDLNKDKELTFEEFVIVLAKVTDDAHRISHGQ
>00003007|S100A7|Eagle
MCTLEMALKTIVDVYHRYSIREGQLDLLNFNDFRTLLTEQAPTFLQACDRNKREYLRTLFEETDLNKDSELTFEEFTIVLAKLTDDAHRISHQD
>00003008|S100A7|Parrot
MCTLEKALKTIVDVYHRYSIREGELDLLNFNDFKTLLTEQAPTFLQACNRNHPDYLSKLFQESDLNKDKDLSFEEFTIVLAKVTDDAHRIIHKD
>00003009|S100A7|White-tailedtropicbird
MCTLDMALKTIVDVYHRYSIREGQLDLLNFNDFKTLLTEQAPTFLQTCGRNNHDYLKKLFKETDLNKDRELTFEEFTIVLAKLSDDAHRISHGD
>00003010|S100A7|BarnOwl
MCTLEMALKTIVDVYHRYSIREGQLDLLNFNDFNTLLTEQAPTFLKACGRNQHDYLKKLFKETDLNKDKEVTFEEFTIVLAKLTNDAHHISHGD
>00003011|S100A7|Ruff
MCTLEKSLEKIVDVYHRYSTREGNFDSLNFNEFKTLLTEQAPTFLQACGRNRPDYLNQLFKETDLNKDKDLTFEEFTIVLAKITNDAHHIIHKE
>00003012|S100A7|HoodedCrow
MCTLEKALQTVVDVFHRYSIRQGELDLLNFNDFKTLLTEQAPSFLTACDRNKHGYMNELFQETDLNKDSELSFEEFTIVLSKVADDAHRISHDS
>00003013|S100A7|Golden-collaredmanakin
MCTLERALKTIVDVYHRYSVRQGELDLLSFNDFKTLITEQAPTFLQACGRNQRGYLDKIFKETDLNKDKELSFEEFSIVLAKVADDAHRISHGS
>00003014|S100A7|Blue-crownedmanakin
MCTLERALETIVDVYHRYSVRQGELDLLSVNDFKTLITEQAPTFLQACGRNQRGYLEKIFKETDLNKDKEMSFEEFSIVLAKVADDAHRISHGS
>00003015|S100A7|Goose
MCTLEMALNAIVDVYHRYSIRKGELDLLNFNEFNTLLKEQAPTFLEACNRNRSGYLQELFKETDLNKDKELSFEEFTIVLSKVADDAHRIMHGE
>00003017|S100A7|GroundTit
MCTLEKALQTLVDVFHQYSIRQGEIDLLSLSDFRTLLTEQAPSFLGSCNRNQAGYLEKLFQETDLNKDKELSFEEFTVVLSKVADDAHRISHGS
>00003018|S100A7|CrestedIbis
MCTLEMALETVVNVYHHYSIRDGQLDLLSFSDFQKLLTEQAPTFLQACDRNRHDYLNKLFKETDLNKDKELSFEEFTIILAKLTDDAHRISHRD
>00003019|S100A7|Chuck-wills-widow
---MEMALKTIVDVYHRYSIREGHVDLLSSNDFKTLLTEQAPDFLQVCNRNRPDYLRKLFQETDLNKDKQLTFEEFSIVLAKLTDDAHRISHGD
>00003020|S100A7|Kiwi
MCTLEMALKGIVDIFHRYSSREGELDLLSYKDFQSLLTEQAPTFLAACDRNRRGYLKELFKETDINKDRELSFEEFCIVLAKVTDDAHRIIHGS
>00003021|S100A7|Duck
MCTLEMALNAIVDIYHRYSIRKGEIDLLDFEEFNTLLNEQAPTFLAACNRNRPGYLQELFKETDLNKDKELSFEEFTIVLSKVADDAHRIMHGE
>00003022|S100A7|Crow
MCTLEKALQTVVDVFHHYSIRQGEHDLLNFNDFKTLLTEQAPSFLTACDRNKHGYVNELFQETDLNKDSELSFEEFTIVLSKVADDAHRISHDS
>00003023|S100A7|EmperorPenguin
MCTLEMALNTIVHVYHRYSIREGQHDVLSFNDFKTLLTEQAPTFLQACGRNHCDYLSNLFRETDLNQDKELTFEEFTIVLAKLTDDAHRISHGD
>00003024|S100A7|MacQueensbustard
MCSLEMALKAIVDVYHRYSVRQGKLDLLSFNDFKTLLSEQTPTFLKACDRNRRNYLSELFKETDLNKDKELTFEEFTIVLAKITDDAHRISHGE
>00003025|S100A7|Speckledmousebird
MCTLEMALKTIVDVYHRYSIREGHVDLLSYNEFKTLLKEQAPAFLEVCDRNRRGYLRKLFEETDLNKDKEVTFEEFTIVLAKLTDDAHRISHKD
>00003027|S100A7|Zebrafinch
MCTLEKSLQTVVDVFHQYSIRQGEIDLLSMSDFTTLLKEQAPSFLRTCDRNRAGYLERLFQETDLNKDKELSFEEFTIVLSKLADDAHRISHGS
>00003028|S100A7|Red-throatedloon
MCTLEMSLKKIVDVYHRYSTREGKDDLLNFNDFKTLLTEQAPTFLQACGRGHQDYLKELFKETDLNKDRELTFEEFTIVLAKLTDDAHRIIHKD
>00003029|S100A7|Atlanticcanary
MCTLEKALQTVVDTFHQYSIRQGEIDLLSLGDFTTLLKEQAPSFLQTCDRNRAGYLEKLFQETDLNKDKEVSFEEFTIVLSKLADDAHRISHGS
>00003030|S100A7|Grey-crownedCrane
MCTLEMALKTIVDVYHRYSIREGELDLLSFNDFKTLLTEQAPNFLQACDRHQQDYLRKLFKETDINKDRELTFEEFTIILSKLTDDAHRISHGD
>00003031|S100A7|Rockdove
-CSLEAALGAIVDVYHRYSTRGGNLDLLSFDDFNVLLHEQAQHFLQNCGRDRANYLRDLFKETDLNKDRQLTFEEFTIVLAKLTDDAHRLSHGH
>00003032|S100A7|Rockdove
MCSLEAALGAIVDVYHRYSTRGGNLDLLSFDDFNVLLHEQAQHFLQNCGRDRANYLRDLFKETDLNKDRQLTFEEFTIVLAKLTDDAHRLSHGH
>00003033|S100A7|Commoncuckoo
MCSMEKALEAIVNIFHQYSVRDNELDLLSFKDFKTLLQEQASNFLQVCDRNRRDYLSELFKETDINHDSQISFEEYTTVLAKLADYVHRLSHGQ
>00003034|MRP-126|Chimneyswift
LSELERSMDVIIDVFHQYSRREGHRDTLTKRELKLLIEKQLANYL-K-HVKSQATIDEIMKDLDINRDAQLSFSEVMLLITRVTIATHEHLHEV
>00003035|S100A7|Sunbittern
MCTLEMALNTIVNIYHQYSIRHPHRDLLDFNEFSTLLKEQACTFLQACDRNRPGYLRQLFDESNIYKGRELTFKEFTCVLAKLANDAHHISHNE
>00003036|S100A7|Alligator
MCTLKSALEMIVNLYHRYSAREGKDDFLSLKDLNEFLKCQAPTFLAACDRDKPGYIKMLFRDTDMNQDRKLSFEEFTKILAMLTDDAHRISHRD
>00003037|S100A7|Egret
MCTLENALKTIVDEYHRYSSQEGKMDLLSFKDFKKLMNEQAKEFLQVCNRNNSNYLRDLFEETDLNGDRELSFEEFSIVLAKLTDDAHRISHGH
>00003038|S100A7|Saltwatercrocodile
MCTLESALEVIVNLYHQYSAREGKDDFLSQKDLREFLQCQAPIFLEACNRDKPGYIDKLFRETDKNKDKKLSFEEFTKILAKLAYDTHCISHNL
>00003039|S100A7|Alligator
---------MIVNLYHRYSAREGKDDFLSLKDLNEFLKCQAPTFLAACDRDKPGYIKMLFRDTDMNQDRKLSFEEFTKILAMLTDDAHRISHRD
>00003040|S100A7|Alligator
MCTLKSALEGIVNLYHQYSAREGKDDFLSQKDLSEFLKCQAPTFLAACDRDRPGYIKMLFKDTDMNNDRKLSFEEFTKILAKLAYDTHCIHHGL
>00003041|S100A7|Saltwatercrocodile
MCTLQTALEEIVKIYHKYSRSADGNDFLDRKELKLFLTREAPIFLEACNRNKPGYIDELFRETDKNKDKKLSFEEFTKILAKLTDDAHRISHGD
>00003042|S100A7|Alligator
MCTLQTALELIVRIYHRYSSSVNRNDTLNQQELKLFLNREAPTFLEACDRDKPGYIKMLFRDTDMNQDRKLSFEEFTKILAMLTDDAHRISHRD
>00003043|S100A7|Alligator
MCTLQTALELIVRIYHRYSSSVNRNDTLNQQELKLFLNREAPTFLEACDRDKPGYIKMLFRDTDMNQDRKLSFEEFTKILAMLTDDAHRISHRD
>00003044|S100A7|Alligator
MCTLQTALEEIVRIYHRYSSSANRNDTLDQQELKLFLNREAPTFLEACNRDKPGYINSLFNKTDKNRDKVLSFEEFTRILAMLTDDAHRISHGD
>00003046|MRP-126|Alligator
QTELEKAIETIINIFHQYSVRVGHFDTLTKMEMKLLIEKQLPNYM-K-NQTKPGEIDALFKDLDKNKDKQLSFGEFMVLITRVTIATHEHLHHC
>00003051|MRP-126|Alligator
QTELEKAIEKIIDIFHQYSVRVGHFDTLTKMEMKLLIDKQLPNYM-K-NKIKPGEIDALFKDLDKNKDQQLSFGEFMGLISKVTIATHEHLHHC
>00003052|Cornulin|Frog
MSKLTGVIHEIIEIFLSYSGGECGPHKLNKHEMDKLIQNEFSDVI-K-NPKDPKTVEALMKVLDQNKDEEVDFDEFSELLCKVLKATYRAMQQM
>00003053|Cornulin|Alligator
MTQLQGNIEGIVSAFNAYAKEDGGCITLSKGELRQLIQQEFADVL-V-KPHDLQTIDQVLQRLDVEREDRIDFDEFLVLVFQVAKACHKKLSPC
>00003054|Cornulin|Crocodile
MTQLQGNIEGIISAFNAYAKEDGGCITLSKGELRQLIQQEFPDVL-V-KPHDLQTIDQVLQHLDAESEDRIDFDEFLVLVFQVAKACHKELNPC
>0003056|S100A7|Gecko
DCTLENAMKIIVDTYHMYAPREGLDDDLSLRDLTEFLKCQAPTFLEACNRGNPSYLPWLFKQCDVDNNKKLTFEEFIKVFCLLADDAHRISHRE
>00003057|S100A7-like|Gecko
KTKMEQAMECVVNVYHQYCILDPVDDYLHPKEFRKLMKEQAQPFL-K-NTMPPSYIEKLFQQADKDKNGYLKFTEWLYVIGKTLNEAHERSHNL
>00003058|NA|Gecko
LTEMEQCIQTILKHFHESAGKEGNYDTLNKAELKGFITKNFPNYM-K-KVTDPSILDNVFEQMDTNKDQEISFGEIMQFVTIVAILSHDRLH--
>00003059|NA|Gecko
QTEMEKHCEGIINGFHKFSIRVDHHDMLSIGELKQLLEQQLPTYL-K-KNKD--AAKVLMDELDKDKNKQLDFAEFMGVITRVLIFSHDNIHKK
>00003060|NA|Anole-lizard
MSQMENAIDIIINVFHQYSIQKPHPDKLSKGETKNLIQKELAEFL-K-NQVNPLVVEEMFKQLDQDQDKELSFQEFMQLVVQVTVATHNNLHAQ
>00003061|NA|Anole-lizard
KTKMETVADNIIDMFHNYSGKDSEKDTLDPVEFKKMIEVELPHFV-K-QVRDPKALENFFAKVDGNKNKHINFEEFMKLFGEFVVLSHEKFHHQ
>00003062|NA|Anole-lizard
PTQMESCMETVVNIFHQYSVRQDHFDKLSKKEMSQLVHKQFPNWL-K-EQKNPKAIEELFKQLDQDQDNQLSFGEFMVFICKLTIATHEHIHQE
>00003063|S100A7-like|Anole-lizard
NCTLEKAFTTIINAYHRYSPRQGKDDFLSPQDLKEMLQEQLPTFLEACGRNRPGYIEQLFKESDINKDKVLTFEETVRIFLKVADDAHRLSHKE
>00003064|S100A7|Bearded-dragon
VCTLEKAMQIMVDIYHQYASREGKDDLLSLKDLTELLKCQAPNFLSACNRNRPGYIPQLFKQADVDNNKNLTFEEYMRVFAHLADDAHRISHGE
>00003065|S100A7-like|Bearded-dragon
KTLMEQGLECVVNIFHQYCFGKHPDDYLQPEEFKKMLKEQAQPFL-R-DTTPDGYIDQLFKKADRDHNGKLKFTEVIVVVAGALIDAHNRSHGH
>00003066|NA|Bearded-dragon
MTQLEIAFETVINVFHQYSVLKPHPDKLSKGETKQLMEKELPEFL-K-KQVNPKGIEELFKDLDTNKDQDITFKEFMGMATQVLIATHTNLHNE
>00003067|NA|Bearded-dragon
QTQLEACIETQINVFHQYSVRHGHFDTLSAKELEQLIQKQLPNFL-K-DSKNPKAIEKLFKELDQDKDKQISFGEYAAFLSRVAIASHEHIHQE
>00003068|S100A7-like|Chicken
KTDLELALESAINVYHHYAIRNPMDDYLSRNEFATLLKENAKPFLT--DTLPPNYIRQLFVKSDSNHDGRLKFTEFLTTLSLVAIDAHNRSHKQ
>00003069|S100A7|Chicken
NSSLEKALETIVNVYHQYSIRRAHLDLLNFNEFQTLLKEQAPNFLSVCGRNRPDYLKMLFEETDMNKDKEVSFKEFTIVLAKVTDDAHRIIHQE
>00003070|S100A7-like|Duck
KTDLELALECAINIYHQYAIKNPRDDFLSKPEFTQLLKVTLKEFLT--HTLPPKYINQLFAKADKNRDGRLKFTEFLTTLNLAAIDAHKRSHEP
>00003071|MRP-126|Brown-kiwi
LSELERSIDTIIDVFHQYSRREGDKDTLTNAELKLLIERQLVNYL-K-HVKNQVSIDQIFKDLDTNKDHQLSFGEVMLLIIRVTIATHDHLHFC
>00003055|S100G|Frog
KLTVEEIMALMVMKFESYASKSGDKNTLCTEELSHMTPAEFPTLCT--VAKKDEIVKEIIGKMDANNDKRVTFEEFMSFSSSLASFIRDNMKE-
