# Supplementary material for: Coevolution of the Toll-Like Receptor 4 Complex with Calgranulins and Lipopolysaccharide
Source: Front Immunol. 2018 Feb 21;9:304. doi: 10.3389/fimmu.2018.00304 (PMC5826337; doi:10.3389/fimmu.2018.00304)
Supplement: Supplementary file 4 [file Data_Sheet_3.ZIP]

Archive with 1 entries (1 files):
- FileS3_revised.newick
