# Supplementary material for: Coevolution of the Toll-Like Receptor 4 Complex with Calgranulins and Lipopolysaccharide
Source: Front Immunol. 2018 Feb 21;9:304. doi: 10.3389/fimmu.2018.00304 (PMC5826337; doi:10.3389/fimmu.2018.00304)
Supplement: Supplementary file 4 [file Data_Sheet_3.ZIP › FileS3_revised.newick]

(S100A7L2-Human_00000701|S100A7L2|Human:0.000001,S100A7L2-Chimpanzee_00000702|S100A7L2|Chimpanzee:0.000001,(S100A7L2-Elephant_00000722|S100A7L2|Elephant:0.286431,((S100A7-Chimpanzee_00000570|S100A7|Chimpanzee:0.010103,(S100A7-Human_00000569|S100A7|Human:0.020624,(S100A7A-Chimpanzee_00000632|S100A7A|Chimpanzee:0.010174,(S100A7A-Human_00000631|S100A7A|Human:0.031821,S100A7A-Gorilla_00000634|S100A7A|Gorilla:0.010149)0.000000:0.000051)0.942000:0.031913)0.000000:0.000217)0.974000:0.140369,(S100A7-Pig_00000608|S100A7|Pig:0.262097,(S100A7-Rabbit_00000622|S100A7|Rabbit:0.873496,((S100A7-Cow_00000612|S100A7|Cow:0.036188,(S100A7-Cow_00000594|S100A7|Cow:0.029338,(S100A7-Sheep_00000590|S100A7|Sheep:0.000001,S100A7-Sheep_00000614|S100A7|Sheep:0.013438)0.994000:0.123793)0.738000:0.010833)0.715000:0.055199,(((S100A7-Tasmaniandevil_00000628|S100A7|Tasmanian_devil:0.060958,S100A7-Opossum_00000630|S100A7|Opossum:0.033323)0.995000:0.718897,(S100A12-Turkey_00000386|S100A7|Turkey:0.138292,(S100A7-Budgerigar_00003002|S100A7|Budgerigar:0.052715,((S100A7-Eagle_00003007|S100A7|Eagle:0.098631,(S100A7-BarnOwl_00003010|S100A7|BarnOwl:0.059237,S100A7-EmperorPenguin_00003023|S100A7|EmperorPenguin:0.124133)0.688000:0.009714)0.857000:0.055374,((S100A7-Saltwatercrocodile_00003038|S100A7|Saltwatercrocodile:0.190625,S100A7-Alligator_00003036|S100A7|Alligator:0.105929)1.000000:0.403124,(S100A7-Zebrafinch_00003027|S100A7|Zebrafinch:0.237949,(S100A7-Goose_00003015|S100A7|Goose:0.010817,S100A7-Duck_00003021|S100A7|Duck:0.064521)0.963000:0.106305)0.445000:0.027347)0.702000:0.035642)0.821000:0.054056)0.784000:0.087743)0.965000:0.439311)0.394000:0.159871,(((S100G-Opossum_00000898|S100G|Opossum:0.101419,(S100G-Tasmaniandevil_00000900|S100G|Tasmanian_devil:0.050854,(S100G-Rabbit_00000878|S100G|Rabbit:0.058138,(S100G-Human_00000827|S100G|Human:0.031084,((S100G-Dog_00000868|S100G|Dog:0.036110,S100G-Elephant_00000892|S100G|Elephant:0.135573)0.755000:0.013524,(S100G-Pig_00000864|S100G|Pig:0.077562,((S100G-GuineaPig_00000876|S100G|Guinea_Pig:0.125852,(S100G-Rat_00000880|S100G|Rat:0.010447,S100G-Mouse_00000886|S100G|Mouse:0.049523)0.981000:0.108040)0.896000:0.053135,(S100G-Cow_00000862|S100G|Cow:0.062846,S100G-Cat_00000872|S100G|Cat:0.012152)0.000000:0.000064)0.764000:0.012848)0.646000:0.009309)0.497000:0.013884)0.826000:0.041171)0.955000:0.090542)0.410000:0.046965)1.000000:0.539455,((((S100B-Tasmaniandevil_00000794|S100B|Tasmanian_devil:0.035334,S100B-Platypus_00000796|S100B|Platypus:0.142163)0.902000:0.047805,(S100B-Turkey_00000800|S100B|Turkey:0.010520,(S100B-Flycatcher_00000802|S100B|Flycatcher:0.010036,S100B-Duck_00000808|S100B|Duck:0.029954)0.727000:0.008588)0.828000:0.031334)0.824000:0.059078,(S100B-Elephant_00000774|S100B|Elephant:0.010301,((S100B-Cow_00000764|S100B|Cow:0.009716,(S100B-Pig_00000782|S100B|Pig:0.000110,S100B-Dog_00000788|S100B|Dog:0.204472)0.789000:0.009836)0.794000:0.010021,((S100B-GuineaPig_00000756|S100B|Guinea_Pig:0.020000,(S100B-Rat_00000790|S100B|Rat:0.009841,S100B-Mouse_00000792|S100B|Mouse:0.000001)0.000000:0.000001)0.733000:0.009800,(S100B-Cat_00000770|S100B|Cat:0.000108,S100B-Rabbit_00000772|S100B|Rabbit:0.009785)0.523000:0.007407)0.000000:0.002696)0.751000:0.009272)0.420000:0.028046)0.998000:0.593865,((FLG-AnoleLizard_00000110|FLG|Anole_Lizard:0.525643,((FLG-Turkey_00000112|FLG|Turkey:0.073650,FLG-Flycatcher_00000116|FLG|Flycatcher:0.296421)0.993000:0.264062,((((CRNN-Pig_00000046|CRNN|Pig:0.019252,(CRNN-Sheep_00000058|CRNN|Sheep:0.000112,CRNN-Cow_00000062|CRNN|Cow:0.010695)0.957000:0.043553)0.748000:0.012067,((CRNN-Elephant_00000066|CRNN|Elephant:0.041895,(((CRNN-Mouse_00000030|CRNN|Mouse:0.009782,CRNN-Rat_00000036|CRNN|Rat:0.031779)0.980000:0.073427,(CRNN-Rabbit_00000038|CRNN|Rabbit:0.079594,CRNN-Cat_00000052|CRNN|Cat:0.027527)0.475000:0.020129)0.751000:0.015650,(CRNN-GuineaPig_00000024|CRNN|Guinea_Pig:0.052500,CRNN-Dog_00000044|CRNN|Dog:0.053070)0.852000:0.021207)0.000000:0.000061)0.912000:0.031653,(CRNN-Chimpanzee_00000002|CRNN|Chimpanzee:0.020420,(CRNN-Human_00000001|CRNN|Human:0.000001,CRNN-Gorilla_00000008|CRNN|Gorilla:0.000001)0.000000:0.000001)0.913000:0.031510)0.726000:0.010334)0.916000:0.099208,(CRNN-Opossum_00000072|CRNN|Opossum:0.023268,CRNN-Tasmaniandevil_00000074|CRNN|Tasmanian_devil:0.029006)0.890000:0.077926)0.999000:0.307683,(CRNN-Duck_00000080|CRNN|Duck:0.072029,(CRNN-Turkey_00000076|CRNN|Turkey:0.064170,CRNN-Chicken_00000078|CRNN|Chicken:0.082826)0.983000:0.143418)0.889000:0.132349)0.969000:0.262521)0.291000:0.041832)0.762000:0.093834,((RPTN-Platypus_00000298|RPTN|Platypus:0.355642,(((RPTN-Gorilla_00000234|RPTN|Gorilla:0.011186,(RPTN-Human_00000233|RPTN|Human:0.000001,RPTN-Chimpanzee_00000236|RPTN|Chimpanzee:0.000001)0.744000:0.009567)0.977000:0.105512,(RPTN-Pig_00000286|RPTN|Pig:0.038397,(RPTN-Cat_00000262|RPTN|Cat:0.052821,((RPTN-Dog_00000260|RPTN|Dog:0.027904,(RPTN-Mouse_00000252|RPTN|Mouse:0.052605,RPTN-Rat_00000254|RPTN|Rat:0.000075)1.000000:0.206371)0.386000:0.017106,(RPTN-Elephant_00000266|RPTN|Elephant:0.103389,(RPTN-Cow_00000258|RPTN|Cow:0.020679,RPTN-Sheep_00000288|RPTN|Sheep:0.009830)0.990000:0.093056)0.000000:0.004193)0.761000:0.011726)0.133000:0.005348)0.137000:0.026758)0.985000:0.163812,(RPTN-Tasmaniandevil_00000294|RPTN|Tasmanian_devil:0.157980,RPTN-Opossum_00000296|RPTN|Opossum:0.064911)0.903000:0.070657)0.556000:0.103229)0.621000:0.086972,((HRNR-Pig_00000206|HRNR|Pig:0.034386,(HRNR-Cat_00000210|HRNR|Cat:0.024742,((HRNR-Gorilla_00000182|HRNR|Gorilla:0.009728,(HRNR-Human_00000179|HRNR|Human:0.000001,HRNR-Chimpanzee_00000180|HRNR|Chimpanzee:0.000001)0.000000:0.000001)0.973000:0.081464,(HRNR-GuineaPig_00000196|HRNR|Guinea_Pig:0.100055,(HRNR-Rat_00000192|HRNR|Rat:0.061243,HRNR-Mouse_00000194|HRNR|Mouse:0.041398)0.990000:0.111347)0.299000:0.015622)0.871000:0.039859)0.752000:0.051948)0.992000:0.199027,(FLG-Opossum_00000106|FLG|Opossum:0.358293,((FLG-Platypus_00000108|FLG|Platypus:0.106727,(((FLG2-Pig_00000146|FLG2|Pig:0.007402,FLG2-Cat_00000148|FLG2|Cat:0.008464)0.000000:0.004382,((FLG2-Sheep_00000134|FLG2|Sheep:0.009742,FLG2-Cow_00000136|FLG2|Cow:0.010453)0.917000:0.020547,(FLG2-Rabbit_00000132|FLG2|Rabbit:0.051960,((FLG2-Rat_00000138|FLG2|Rat:0.009611,FLG2-Mouse_00000140|FLG2|Mouse:0.031845)0.974000:0.055163,(FLG2-GuineaPig_00000150|FLG2|Guinea_Pig:0.108850,FLG2-Elephant_00000160|FLG2|Elephant:0.018270)0.742000:0.012466)0.760000:0.010169)0.734000:0.009756)0.000000:0.000184)0.854000:0.021382,(FLG2-Human_00000117|FLG2|Human:0.020262,FLG2-Chimpanzee_00000122|FLG2|Chimpanzee:0.000051)0.818000:0.020138)0.984000:0.115883)0.777000:0.030500,(FLG2-Tasmaniandevil_00000168|FLG2|Tasmanian_devil:0.156164,((FLG-GuineaPig_00000092|FLG|Guinea_Pig:0.056012,((FLG-Gorilla_00000082|FLG|Gorilla:0.000001,(FLG-Human_00000081|FLG|Human:0.000001,FLG-Chimpanzee_00000084|FLG|Chimpanzee:0.000001)0.000000:0.000001)0.988000:0.110452,(FLG-Elephant_00000102|FLG|Elephant:0.152617,(FLG-Mouse_00000090|FLG|Mouse:0.439572,FLG-Cat_00000096|FLG|Cat:0.086329)0.647000:0.061212)0.837000:0.056404)0.889000:0.059221)0.997000:0.230920,(FLG2-Tasmaniandevil_00000162|FLG2|Tasmanian_devil:0.015390,FLG2-Opossum_00000164|FLG2|Opossum:0.098102)0.980000:0.157477)0.295000:0.052034)0.698000:0.043545)0.862000:0.055009)0.000000:0.006850)0.992000:0.267315)0.881000:0.150435)0.977000:0.380173)0.858000:0.184515)0.732000:0.054990,(((MRP-126-Greenseaturtle_00002085|MRP-126|Greenseaturtle:0.171965,((S100A9-Tasmaniandevil_00000558|S100A12|Tasmanian_devil:0.348770,S100A9-Opossum_00000560|S100A12|Opossum:0.382369)0.996000:0.462420,((MRP-126-Alligator_00002081|MRP-126|Alligator:0.051054,MRP-126-Saltwatercrocodile_00002082|MRP-126|Saltwatercrocodile:0.078809)0.895000:0.074835,((MRP-126-Budgerigar_00002048|MRP-126|Budgerigar:0.071371,((MRP-126-BarnOwl_00002030|MRP-126|BarnOwl:0.009169,(S100A8-Flycatcher_00000474|MRP-126|Flycatcher:0.020741,MRP-126-Zebrafinch_00002029|MRP-126|Zebrafinch:0.018830)0.992000:0.084125)0.564000:0.010614,(MRP-126-Eagle_00002015|MRP-126|Eagle:0.000223,MRP-126-EmperorPenguin_00002077|MRP-126|EmperorPenguin:0.168351)0.795000:0.028469)0.815000:0.027140)0.960000:0.116970,(S100A8-Turkey_00000478|MRP-126|Turkey:0.038169,(S100A8-Chicken_00000476|MRP-126|Chicken:0.000120,(S100A8-Duck_00000480|MRP-126|Duck:0.000001,MRP-126-Goose_00002001|MRP-126|Goose:0.000001)0.967000:0.039259)0.849000:0.023375)0.708000:0.027859)1.000000:0.271966)0.578000:0.078491)0.524000:0.021448)0.912000:0.116927,((S100A8-Platypus_00000472|S100A8|Platypus:0.105156,((((S100A8-Human_00000391|S100A8|Human:0.000001,S100A8-Gorilla_00000392|S100A8|Gorilla:0.022912)0.994000:0.154885,(S100A8-GuineaPig_00000436|S100A8|Guinea_Pig:0.276851,(S100A8-Rabbit_00000416|S100A8|Rabbit:0.149446,(S100A8-Rat_00000424|S100A8|Rat:0.050958,S100A8-Mouse_00000428|S100A8|Mouse:0.153178)0.999000:0.291481)0.593000:0.013115)0.535000:0.016649)0.977000:0.106383,(S100A8-Dog_00000452|S100A8|Dog:0.044266,(S100A8-Elephant_00000462|S100A8|Elephant:0.274158,(S100A8-Cat_00000442|S100A8|Cat:0.042070,(S100A8-Pig_00000456|S100A8|Pig:0.074458,(S100A8-Cow_00000438|S100A8|Cow:0.042641,S100A8-Sheep_00000448|S100A8|Sheep:0.042432)0.786000:0.071299)0.938000:0.079688)0.612000:0.013837)0.299000:0.012115)0.000000:0.000136)0.964000:0.218602,(S100A8-Tasmaniandevil_00000468|S100A8|Tasmanian_devil:0.387760,S100A8-Opossum_00000470|S100A8|Opossum:0.382379)0.843000:0.200996)0.937000:0.238249)0.988000:0.319730,(S100A12-Elephant_00000364|S100A12|Elephant:0.332793,((S100A12-Cat_00000370|S100A12|Cat:0.163129,(S100A12-Cow_00000356|S100A12|Cow:0.085296,(S100A12-Sheep_00000358|S100A12|Sheep:0.092248,S100A12-Pig_00000360|S100A12|Pig:0.110946)0.728000:0.026802)0.258000:0.028315)0.000000:0.000167,(S100A12-Rabbit_00000366|S100A12|Rabbit:0.215378,(S100A12-Dog_00000338|S100A12|Dog:0.194120,(S100A12-Human_00000307|S100A12|Human:0.000065,(S100A12-Gorilla_00000308|S100A12|Gorilla:0.009772,S100A12-Chimpanzee_00000310|S100A12|Chimpanzee:0.009775)0.416000:0.009808)0.999000:0.230209)0.162000:0.034941)0.699000:0.052014)0.893000:0.113965)0.981000:0.209464)0.169000:0.026128)0.727000:0.084343,((S100A12-Opossum_00000380|S100A9|Opossum:0.162177,S100A12-Tasmaniandevil_00000382|S100A9|Tasmanian_devil:0.326823)0.997000:0.282842,(S100A9-Rabbit_00000506|S100A9|Rabbit:0.124142,(((S100A9-GuineaPig_00000508|S100A9|Guinea_Pig:0.223043,(S100A9-Mouse_00000514|S100A9|Mouse:0.129311,S100A9-Rat_00000516|S100A9|Rat:0.129508)0.944000:0.118301)0.923000:0.103102,(S100A9-Elephant_00000526|S100A9|Elephant:0.178923,(S100A9-Human_00000483|S100A9|Human:0.009754,S100A9-Chimpanzee_00000486|S100A9|Chimpanzee:0.000001)0.990000:0.122242)0.192000:0.018044)0.850000:0.051323,((S100A9-Sheep_00000534|S100A9|Sheep:0.097718,S100A9-Cow_00000538|S100A9|Cow:0.038529)0.423000:0.019812,(S100A9-Pig_00000542|S100A9|Pig:0.076222,(S100A9-Cat_00000540|S100A9|Cat:0.077789,S100A9-Dog_00000544|S100A9|Dog:0.023460)0.980000:0.100823)0.838000:0.035940)0.916000:0.074368)0.397000:0.036923)0.943000:0.177803)0.895000:0.181227)0.840000:0.084690)0.943000:0.264718)0.997000:0.744026)0.560000:0.070701)0.766000:0.055535)0.531000:0.041675)0.624000:0.088623)1.000000:0.495828);
