# Supplementary material for: Coevolution of the Toll-Like Receptor 4 Complex with Calgranulins and Lipopolysaccharide
Source: Front Immunol. 2018 Feb 21;9:304. doi: 10.3389/fimmu.2018.00304 (PMC5826337; doi:10.3389/fimmu.2018.00304)
Supplement: Supplementary file 6 [file Data_Sheet_5.ZIP › FileS5_revised.newick]

(CRNN-Gorilla_00000008|CRNN|Gorilla:6.970512914654290e-03,CRNN-Chimpanzee_00000002|CRNN|Chimpanzee:2.304011939552142e-02,CRNN-Human_00000001|CRNN|Human:7.038129201932905e-03,(((CRNN-Pig_00000046|CRNN|Pig:2.420250442072632e-02,(CRNN-Sheep_00000058|CRNN|Sheep:6.972190357812412e-03,CRNN-Cow_00000062|CRNN|Cow:1.673912154006209e-02)1.00:4.976219305181756e-02)0.68:2.054119332480553e-02,((CRNN-Cat_00000052|CRNN|Cat:3.883498817736696e-02,CRNN-Rabbit_00000038|CRNN|Rabbit:7.958829219687136e-02)0.85:2.167162035362154e-02,(CRNN-Elephant_00000066|CRNN|Elephant:4.602707329255704e-02,(CRNN-Dog_00000044|CRNN|Dog:5.858722407519674e-02,CRNN-GuineaPig_00000024|CRNN|Guinea_Pig:5.851721142167169e-02)0.90:2.703772731997458e-02,(CRNN-Rat_00000036|CRNN|Rat:3.757173814243559e-02,CRNN-Mouse_00000030|CRNN|Mouse:1.611500543463922e-02)1.00:8.907208540112324e-02)0.68:1.708083708832991e-02)1.00:3.380886442836948e-02)0.56:3.211982451056733e-02,((CRNN-Opossum_00000072|CRNN|Opossum:2.762432981786551e-02,CRNN-Tasmaniandevil_00000074|CRNN|Tasmanian_devil:3.718551600860904e-02)0.97:8.567079174320950e-02,((CRNN-Duck_00000080|CRNN|Duck:7.125308010608059e-02,(CRNN-Turkey_00000076|CRNN|Turkey:6.240838655920272e-02,CRNN-Chicken_00000078|CRNN|Chicken:9.191723561097474e-02)1.00:1.633219365509264e-01)1.00:1.573263382655110e-01,(FLG-AnoleLizard_00000110|FLG|Anole_Lizard:4.764060634902547e-01,(FLG-Flycatcher_00000116|FLG|Flycatcher:2.806943483997735e-01,FLG-Turkey_00000112|FLG|Turkey:8.292906774210575e-02)1.00:2.511022047444587e-01,(((RPTN-Platypus_00000298|RPTN|Platypus:3.206953310251384e-01,((RPTN-Tasmaniandevil_00000294|RPTN|Tasmanian_devil:1.412608033359387e-01,RPTN-Opossum_00000296|RPTN|Opossum:7.837639785669769e-02)1.00:1.001588496498681e-01,(RPTN-Cat_00000262|RPTN|Cat:5.262813478641849e-02,RPTN-Elephant_00000266|RPTN|Elephant:1.097095658774709e-01,RPTN-Pig_00000286|RPTN|Pig:4.029175299114512e-02,RPTN-Dog_00000260|RPTN|Dog:3.933231748503391e-02,(RPTN-Cow_00000258|RPTN|Cow:2.518610443106399e-02,RPTN-Sheep_00000288|RPTN|Sheep:1.665255122665604e-02)1.00:9.361839388249410e-02,(RPTN-Rat_00000254|RPTN|Rat:1.188003885564022e-02,RPTN-Mouse_00000252|RPTN|Mouse:4.908831159089150e-02)1.00:2.001439509883753e-01,(RPTN-Gorilla_00000234|RPTN|Gorilla:1.935534086668118e-02,(RPTN-Chimpanzee_00000236|RPTN|Chimpanzee:7.242472276803838e-03,RPTN-Human_00000233|RPTN|Human:7.205213213245459e-03)0.79:1.598091479295223e-02)1.00:1.219322280308592e-01)1.00:1.381255915266347e-01)0.99:1.383932783186313e-01)0.95:1.371266756159059e-01,(FLG-Opossum_00000106|FLG|Opossum:3.157153693586887e-01,(((FLG2-Tasmaniandevil_00000168|FLG2|Tasmanian_devil:1.763187046848290e-01,(FLG2-Tasmaniandevil_00000162|FLG2|Tasmanian_devil:3.419668282743796e-02,FLG2-Opossum_00000164|FLG2|Opossum:8.522487969224203e-02)1.00:1.814449777507831e-01)0.90:4.023419301445948e-02,(FLG-GuineaPig_00000092|FLG|Guinea_Pig:6.257500622062363e-02,((FLG-Elephant_00000102|FLG|Elephant:1.442976008764210e-01,(FLG-Cat_00000096|FLG|Cat:9.055006822872373e-02,FLG-Mouse_00000090|FLG|Mouse:4.036229585203734e-01)0.80:6.638737465481841e-02)0.92:4.888379093769184e-02,(FLG-Gorilla_00000082|FLG|Gorilla:6.059958447956391e-03,FLG-Human_00000081|FLG|Human:6.042335238168883e-03,FLG-Chimpanzee_00000084|FLG|Chimpanzee:6.154405022356478e-03)1.00:1.073963422905207e-01)0.98:5.576083423550242e-02)1.00:2.235829850692996e-01)0.98:4.716291358678867e-02,(FLG-Platypus_00000108|FLG|Platypus:1.082750282103587e-01,(HRNR-Pig_00000206|HRNR|Pig:4.680842318329949e-02,(HRNR-Cat_00000210|HRNR|Cat:2.728107116453669e-02,((HRNR-Human_00000179|HRNR|Human:6.196838554599034e-03,HRNR-Gorilla_00000182|HRNR|Gorilla:1.357175161524119e-02,HRNR-Chimpanzee_00000180|HRNR|Chimpanzee:6.172946316574457e-03)1.00:7.898425567136519e-02,(HRNR-GuineaPig_00000196|HRNR|Guinea_Pig:9.475570321770765e-02,(HRNR-Mouse_00000194|HRNR|Mouse:4.606341332260652e-02,HRNR-Rat_00000192|HRNR|Rat:6.176678520747850e-02)1.00:1.218626168970231e-01)0.71:2.768985064495756e-02)0.99:4.960463032179362e-02)0.99:5.215773067214795e-02)1.00:1.929506772661783e-01,(FLG2-Cat_00000148|FLG2|Cat:1.469512621828543e-02,FLG2-Rabbit_00000132|FLG2|Rabbit:5.486048925616969e-02,FLG2-Pig_00000146|FLG2|Pig:1.477981666326716e-02,(FLG2-Rat_00000138|FLG2|Rat:1.599944787226538e-02,FLG2-Mouse_00000140|FLG2|Mouse:3.267214985398620e-02)1.00:5.860356917499418e-02,(FLG2-Human_00000117|FLG2|Human:2.450468006569811e-02,FLG2-Chimpanzee_00000122|FLG2|Chimpanzee:6.749010397385046e-03)1.00:4.105335882136905e-02,(FLG2-Cow_00000136|FLG2|Cow:1.492497348919228e-02,FLG2-Sheep_00000134|FLG2|Sheep:1.505889409784159e-02)0.92:2.368974059654611e-02,(FLG2-GuineaPig_00000150|FLG2|Guinea_Pig:1.080708261825847e-01,FLG2-Elephant_00000160|FLG2|Elephant:2.384651698352638e-02)0.83:2.006046756662073e-02)1.00:1.319602272133559e-01)0.81:3.572896698428280e-02)0.89:8.246596426372436e-02)1.00:2.233240622201953e-01)0.80:1.222587843451129e-01,((S100B-Elephant_00000774|S100B|Elephant:2.071673785535587e-02,(S100B-Rabbit_00000772|S100B|Rabbit:1.549942665613769e-02,S100B-Cat_00000770|S100B|Cat:6.847443498399323e-03)0.74:1.510451559483333e-02,(S100B-Cow_00000764|S100B|Cow:1.598463077406665e-02,(S100B-Dog_00000788|S100B|Dog:2.168594130511772e-01,S100B-Pig_00000782|S100B|Pig:8.042918322050306e-03)0.82:1.550463808614410e-02)0.69:1.532977470398608e-02,(S100B-Mouse_00000792|S100B|Mouse:6.601662571217484e-03,S100B-GuineaPig_00000756|S100B|Guinea_Pig:2.388929506185506e-02,S100B-Rat_00000790|S100B|Rat:1.577663321298833e-02)0.63:1.640617967225987e-02,((S100B-Platypus_00000796|S100B|Platypus:1.421562827041478e-01,S100B-Tasmaniandevil_00000794|S100B|Tasmanian_devil:4.882292326982945e-02)0.99:5.463112610200099e-02,(S100B-Flycatcher_00000802|S100B|Flycatcher:1.603139359632883e-02,S100B-Turkey_00000800|S100B|Turkey:2.263266776009115e-02,S100B-Duck_00000808|S100B|Duck:3.322055421012929e-02)0.89:3.267057532547992e-02)0.94:8.784882250891975e-02)1.00:5.716523684016045e-01,(((S100G-Tasmaniandevil_00000900|S100G|Tasmanian_devil:4.671613200513573e-02,S100G-Opossum_00000898|S100G|Opossum:1.150283395402322e-01)0.60:5.276852062038109e-02,(S100G-Rabbit_00000878|S100G|Rabbit:6.801551669644383e-02,(S100G-Human_00000827|S100G|Human:3.454257349373631e-02,(S100G-Dog_00000868|S100G|Dog:4.448528507448932e-02,S100G-Pig_00000864|S100G|Pig:7.001933448339548e-02,S100G-Elephant_00000892|S100G|Elephant:1.306398796852296e-01,(S100G-Cat_00000872|S100G|Cat:2.014140151757177e-02,S100G-Cow_00000862|S100G|Cow:6.393537732286582e-02,(S100G-GuineaPig_00000876|S100G|Guinea_Pig:1.227746046954561e-01,(S100G-Rat_00000880|S100G|Rat:1.584742844674785e-02,S100G-Mouse_00000886|S100G|Mouse:5.592398477329089e-02)1.00:1.121369748426692e-01)0.98:5.575440759374226e-02)0.63:2.030318303632149e-02)0.63:2.699091348351647e-02)0.78:4.569411537118205e-02)0.98:9.227848134532651e-02)1.00:4.908949796415526e-01,((S100A12-Elephant_00000364|S100A12|Elephant:3.661725215945136e-01,(S100A12-Sheep_00000358|S100A12|Sheep:1.065557680488946e-01,S100A12-Cat_00000370|S100A12|Cat:1.345057270277366e-01,S100A12-Pig_00000360|S100A12|Pig:9.890663739223206e-02,S100A12-Dog_00000338|S100A12|Dog:1.965752052031020e-01,S100A12-Cow_00000356|S100A12|Cow:8.670202053369554e-02,(S100A12-Rabbit_00000366|S100A12|Rabbit:1.691024010824197e-01,(S100A12-Human_00000307|S100A12|Human:1.036509348199204e-02,(S100A12-Chimpanzee_00000310|S100A12|Chimpanzee:1.160038327152545e-02,S100A12-Gorilla_00000308|S100A12|Gorilla:1.600264023510801e-02)0.54:1.465748705561010e-02)1.00:2.172584875150054e-01)0.91:6.754087938395370e-02)0.68:8.975518970833013e-02)1.00:2.326116252120575e-01,((S100A12-Opossum_00000380|S100A9|Opossum:1.976754221860870e-01,S100A12-Tasmaniandevil_00000382|S100A9|Tasmanian_devil:3.189700888920301e-01)1.00:2.945576640219900e-01,(S100A9-Rabbit_00000506|S100A9|Rabbit:1.344115336690794e-01,(((S100A9-Cow_00000538|S100A9|Cow:4.709472322729791e-02,S100A9-Sheep_00000534|S100A9|Sheep:9.757249883483397e-02)0.73:2.622652563189430e-02,(S100A9-Pig_00000542|S100A9|Pig:6.997634728328282e-02,(S100A9-Dog_00000544|S100A9|Dog:3.122484256400906e-02,S100A9-Cat_00000540|S100A9|Cat:7.479803742193912e-02)1.00:1.029794656565662e-01)1.00:4.325929238307930e-02)0.99:6.378190466642072e-02,((S100A9-Elephant_00000526|S100A9|Elephant:1.656642880327673e-01,(S100A9-Human_00000483|S100A9|Human:1.505480035361144e-02,S100A9-Chimpanzee_00000486|S100A9|Chimpanzee:6.772774983558163e-03)1.00:1.233417819646415e-01)0.60:3.487546766491922e-02,(S100A9-GuineaPig_00000508|S100A9|Guinea_Pig:2.201534415950884e-01,(S100A9-Rat_00000516|S100A9|Rat:1.554917399921812e-01,S100A9-Mouse_00000514|S100A9|Mouse:1.320604752719886e-01)1.00:1.380892151451428e-01)1.00:1.045067737032679e-01)0.95:6.662441608326670e-02)0.81:5.271503449962174e-02)1.00:1.962167030053082e-01)0.93:1.623146391233328e-01,(S100A8-Platypus_00000472|S100A8|Platypus:1.609306350729531e-01,((S100A8-Tasmaniandevil_00000468|S100A8|Tasmanian_devil:3.333262618185180e-01,S100A8-Opossum_00000470|S100A8|Opossum:3.758131679404356e-01)1.00:2.103432268989861e-01,((S100A8-Pig_00000456|S100A8|Pig:6.454555796924714e-02,(S100A8-Cow_00000438|S100A8|Cow:4.966708267689577e-02,S100A8-Sheep_00000448|S100A8|Sheep:3.949860445306459e-02)1.00:8.441934453644272e-02)0.68:5.537593475146308e-02,(S100A8-Elephant_00000462|S100A8|Elephant:2.276094955464722e-01,(S100A8-Dog_00000452|S100A8|Dog:3.608244511673580e-02,S100A8-Cat_00000442|S100A8|Cat:5.645321562293106e-02,(S100A8-GuineaPig_00000436|S100A8|Guinea_Pig:2.487872276195683e-01,S100A8-Rabbit_00000416|S100A8|Rabbit:1.482929379215961e-01,(S100A8-Mouse_00000428|S100A8|Mouse:1.581289950739826e-01,S100A8-Rat_00000424|S100A8|Rat:5.367368278532262e-02)1.00:2.780190908894729e-01,(S100A8-Human_00000391|S100A8|Human:1.385581129984614e-02,S100A8-Gorilla_00000392|S100A8|Gorilla:1.914536026884056e-02)1.00:1.304087326898312e-01)1.00:8.319486434921672e-02)0.65:3.852969357902679e-02)0.66:4.351019951123848e-02)1.00:1.837507914163101e-01)0.99:1.897642045551631e-01)1.00:2.759055614682405e-01,((MRP-126-Greenseaturtle_00002085|MRP-126|Greenseaturtle:1.648963685268453e-01,((MRP-126-Alligator_00002081|MRP-126|Alligator:5.258799968783076e-02,MRP-126-Saltwatercrocodile_00002082|MRP-126|Saltwatercrocodile:8.535465120927797e-02)1.00:8.112238866677549e-02,((S100A8-Turkey_00000478|MRP-126|Turkey:4.011222716485334e-02,(S100A8-Chicken_00000476|MRP-126|Chicken:8.145202361829021e-03,(MRP-126-Goose_00002001|MRP-126|Goose:6.129888096295164e-03,S100A8-Duck_00000480|MRP-126|Duck:6.218382240717460e-03)1.00:3.997828180250990e-02)0.97:2.938720698660457e-02)0.81:3.271727205618510e-02,((MRP-126-Zebrafinch_00002029|MRP-126|Zebrafinch:2.265956299028713e-02,S100A8-Flycatcher_00000474|MRP-126|Flycatcher:2.376565857536263e-02)1.00:6.895109827962534e-02,(MRP-126-EmperorPenguin_00002077|MRP-126|EmperorPenguin:1.540829115091880e-01,MRP-126-Budgerigar_00002048|MRP-126|Budgerigar:7.980954954686925e-02,(MRP-126-Eagle_00002015|MRP-126|Eagle:2.593158023363275e-02,MRP-126-BarnOwl_00002030|MRP-126|BarnOwl:2.164951015482371e-02)0.66:1.490978310335955e-02)0.73:3.167292994517210e-02)1.00:1.099416615597679e-01)1.00:2.395702010695042e-01)0.99:9.252279572272241e-02)0.91:9.021321061350707e-02,((S100A9-Tasmaniandevil_00000558|S100A12|Tasmanian_devil:3.090528238818719e-01,S100A9-Opossum_00000560|S100A12|Opossum:3.658915749952926e-01)1.00:2.810276875281043e-01,(((S100A7-Opossum_00000630|S100A7|Opossum:1.917624362262437e-02,S100A7-Tasmaniandevil_00000628|S100A7|Tasmanian_devil:8.027961746611181e-02)1.00:7.308201996945451e-01,((S100A7-Alligator_00003036|S100A7|Alligator:9.759638236543772e-02,S100A7-Saltwatercrocodile_00003038|S100A7|Saltwatercrocodile:1.834363245884328e-01)1.00:2.744251196477530e-01,(S100A7-Zebrafinch_00003027|S100A7|Zebrafinch:2.013059965058482e-01,(S100A12-Turkey_00000386|S100A7|Turkey:1.823592135349445e-01,S100A7-Budgerigar_00003002|S100A7|Budgerigar:8.715320881071693e-02,(S100A7-Duck_00003021|S100A7|Duck:6.724468489010224e-02,S100A7-Goose_00003015|S100A7|Goose:1.823475815866318e-02)1.00:1.278404086215370e-01,(S100A7-Eagle_00003007|S100A7|Eagle:8.628177203825682e-02,(S100A7-BarnOwl_00003010|S100A7|BarnOwl:6.339384537276124e-02,S100A7-EmperorPenguin_00003023|S100A7|EmperorPenguin:1.246596865144939e-01)0.69:2.691099964123218e-02)0.98:5.834729046847727e-02)0.86:7.287271992204643e-02)0.78:9.433895251182353e-02)1.00:2.849299191358473e-01)0.90:2.288001592974076e-01,(S100A7-Rabbit_00000622|S100A7|Rabbit:6.696539454502187e-01,((S100A7-Cow_00000612|S100A7|Cow:4.265742855627466e-02,(S100A7-Cow_00000594|S100A7|Cow:3.217446401199646e-02,(S100A7-Sheep_00000590|S100A7|Sheep:1.096920681121160e-02,S100A7-Sheep_00000614|S100A7|Sheep:2.011237074893251e-02)1.00:1.144681112179987e-01)0.58:1.890883056118439e-02)0.85:8.981161357257275e-02,((S100A7L2-Elephant_00000722|S100A7L2|Elephant:2.517735839581131e-01,(S100A7L2-Chimpanzee_00000702|S100A7L2|Chimpanzee:6.602084110890802e-03,S100A7L2-Human_00000701|S100A7L2|Human:6.523214017407614e-03)1.00:4.184203564430017e-01)0.96:1.036312197446144e-01,(S100A7-Pig_00000608|S100A7|Pig:2.549011954787698e-01,(S100A7-Chimpanzee_00000570|S100A7|Chimpanzee:1.298522564671896e-02,S100A7-Human_00000569|S100A7|Human:2.515122815490939e-02,(S100A7A-Gorilla_00000634|S100A7A|Gorilla:1.509298294655403e-02,S100A7A-Human_00000631|S100A7A|Human:3.421218085166416e-02,S100A7A-Chimpanzee_00000632|S100A7A|Chimpanzee:1.500393977343391e-02)0.99:3.273740566423561e-02)1.00:1.304695379792827e-01)0.64:6.131803715077161e-02)0.94:8.734918651364003e-02)0.74:1.911940861680808e-01)1.00:4.967670381952305e-01)0.98:2.412405064321854e-01)0.70:2.053023505441623e-01)0.53:9.817832096863392e-02)0.62:1.343387472221165e-01)0.92:2.099470911149633e-01)1.00:3.906191600229280e-01)0.93:1.557466215643646e-01)1.00:2.192993496859034e-01)1.00:3.021500037619639e-01)1.00:1.149365758773727e-01)0.71:3.375938732323688e-02);
