# Supplementary material for: Coevolution of the Toll-Like Receptor 4 Complex with Calgranulins and Lipopolysaccharide
Source: Front Immunol. 2018 Feb 21;9:304. doi: 10.3389/fimmu.2018.00304 (PMC5826337; doi:10.3389/fimmu.2018.00304)
Supplement: Supplementary file 7 [file Data_Sheet_6.ZIP › FileS6.newick]

(00000701|S100A7L2|Human:0.00000001,00000702|S100A7L2|Chimpanzee:0.00000001,(00000704|S100A7L2|Orangutan:0.06198551,((00000710|S100A7L2|Macaque:0.05073617,(00000706|S100A7L2|Vervet/AGM:0.06515726,00000708|S100A7L2|Olive_baboon:0.01049115)0.680000:0.01051957)0.763000:0.03197056,((00000608|S100A7|Pig:0.20005229,(00000618|S100A7|Tenrec:0.47666847,(((00000596|S100A7|Megabat:0.13915425,(00000610|S100A7|Microbat:0.07080557,(00000584|S100A7|Microbat:0.00000049,(00000600|S100A7|Microbat:0.00981112,(00000616|S100A7|Microbat:0.00996390,(00000588|S100A7|Microbat:0.00988905,00000592|S100A7|Microbat:0.03007656)0.000000:0.00000060)0.787000:0.01003784)0.760000:0.01000207)0.959000:0.07024308)0.950000:0.08520932)0.852000:0.05032524,(00000578|S100A7|Bushbaby:0.24744635,00000722|S100A7L2|Elephant:0.27869982)0.850000:0.06787463)0.867000:0.05367400,((00000714|S100A7L2|Armadillo:0.19458141,00000718|S100A7L2|Hyrax:0.13400242)0.831000:0.05193193,((00000620|S100A7|Tenrec:0.18150607,(00000582|S100A7|Tree_Shrew:0.08067825,(00000576|S100A7|Marmoset:0.07439862,(00000572|S100A7|Gibbon:0.01981003,(00000570|S100A7|Chimpanzee:0.00968871,(00000569|S100A7|Human:0.01950384,((00000634|S100A7A|Gorilla:0.00601328,00000636|S100A7A|Orangutan:0.11209296)0.000000:0.00364366,(00000632|S100A7A|Chimpanzee:0.00965271,(00000631|S100A7A|Human:0.02987315,(00000638|S100A7A|Olive_baboon:0.00000051,(00000642|S100A7A|Vervet/AGM:0.00000045,(00000640|S100A7A|Macaque:0.10762001,00000644|S100A7A|Macaque:0.00000051)0.903000:0.01976434)0.831000:0.00976816)0.970000:0.04012357)0.000000:0.00000044)0.000000:0.00000062)0.950000:0.03002081)0.000000:0.00000054)0.000000:0.00000055)0.791000:0.02020175)0.936000:0.05064005)0.197000:0.01402471)0.436000:0.01000695,(00000586|S100A7|Horse:0.08042051,00000606|S100A7|Panda:0.23932358)0.846000:0.04091629)0.701000:0.02524847)0.874000:0.05291777)0.356000:0.01523695)0.000000:0.00432067)0.811000:0.05475351,((00000612|S100A7|Cow:0.03398690,(00000594|S100A7|Cow:0.02777479,(00000590|S100A7|Sheep:0.00000001,00000614|S100A7|Sheep:0.01260517)0.992000:0.11769625)0.685000:0.00965335)0.939000:0.13620767,((00000622|S100A7|Rabbit:0.22661401,(00000624|S100A7|Pika:0.77035183,00000626|S100A7|Kangaroo_rat:0.40441946)0.064000:0.08732121)0.957000:0.38300641,((00000628|S100A7|Tasmanian_devil:0.04556415,00000630|S100A7|Opossum:0.04325952)1.000000:0.76010700,((((00003068|S100A7-like|Chicken:0.13892548,00003070|S100A7-like|Duck:0.19422852)0.942000:0.25100618,(00003057|S100A7|Gecko:0.30387702,00003065|S100A7-like|Bearded-dragon:0.30899826)0.882000:0.16213708)0.989000:0.41199760,(00003063|S100A7-like|Anole-lizard:0.26494650,((00003006|S100A7|Hummingbird:0.07234361,((00003024|S100A7|MacQueensbustard:0.08820504,((00003037|S100A7|Egret:0.19028833,(00003031|S100A7|Rockdove:0.00000042,00003032|S100A7|Rockdove:0.00000001)0.996000:0.19570336)0.908000:0.09280779,((00003007|S100A7|Eagle:0.07206509,(00003019|S100A7|Chuck-wills-widow:0.08554072,(00003035|S100A7|Sunbittern:0.33126802,00003025|S100A7|Speckledmousebird:0.04840134)0.739000:0.03818368)0.752000:0.02765639)0.738000:0.00955566,((00003023|S100A7|EmperorPenguin:0.09237885,(00003009|S100A7|White-tailedtropicbird:0.04775184,(00003010|S100A7|BarnOwl:0.05774294,(00003005|S100A7|Cuckooroller:0.03488997,((00003011|S100A7|Ruff:0.12561085,00003028|S100A7|Red-throatedloon:0.07073951)0.584000:0.04538247,((00003069|S100A7|Chicken:0.16880554,(00000386|S100A7|Turkey:0.09630149,00003000|S100A7|JapeneseQuail:0.04588027)0.654000:0.03449995)0.967000:0.09698368,(00003001|S100A7|Kea:0.04391694,(00003002|S100A7|Budgerigar:0.05828189,00003008|S100A7|Parrot:0.00966924)0.835000:0.01911488)0.113000:0.01694271)0.874000:0.03477562)0.839000:0.02163467)0.851000:0.02840302)0.000000:0.00000061)0.776000:0.01207657)0.873000:0.02519595,(00003018|S100A7|CrestedIbis:0.11550441,00003030|S100A7|Grey-crownedCrane:0.08235722)0.071000:0.00567741)0.747000:0.00954107)0.855000:0.03413822)0.686000:0.01512613)0.753000:0.02021378,(00003020|S100A7|Kiwi:0.16214320,((00003015|S100A7|Goose:0.00000127,00003021|S100A7|Duck:0.07071807)1.000000:0.14421032,((00003013|S100A7|Golden-collaredmanakin:0.00000452,00003014|S100A7|Blue-crownedmanakin:0.03815908)0.979000:0.08316791,(00003033|S100A7|Commoncuckoo:0.35449467,((00003012|S100A7|HoodedCrow:0.00000061,00003022|S100A7|Crow:0.02767790)0.955000:0.07518901,(00003017|S100A7|GroundTit:0.05865779,(00003027|S100A7|Zebrafinch:0.03626900,00003029|S100A7|Atlanticcanary:0.02916549)0.891000:0.03579745)0.966000:0.08382932)0.823000:0.04459057)0.636000:0.02599042)0.794000:0.02503889)0.152000:0.01853969)0.836000:0.02593975)0.924000:0.07429879)0.974000:0.18119147,((00003056|S100A7-like|Gecko:0.26275012,00003064|S100A7|Bearded-dragon:0.08192920)0.985000:0.22242956,((00003038|S100A7|Saltwatercrocodile:0.15860186,00003040|S100A7|Alligator:0.03731636)0.786000:0.07186712,(00003039|S100A7|Alligator:0.00000049,(00003036|S100A7|Alligator:0.00000001,(00003042|S100A7|Alligator:0.00000001,(00003043|S100A7|Alligator:0.00000001,(00003041|S100A7|Saltwatercrocodile:0.16966440,00003044|S100A7|Alligator:0.04499050)0.985000:0.11223797)0.000000:0.00000001)1.000000:0.24507002)0.000000:0.00000046)0.909000:0.07468098)0.940000:0.15333968)0.852000:0.09986159)0.000000:0.02592211)0.948000:0.29734877)0.791000:0.11044653,((((00000472|S100A8|Platypus:0.13028734,((00000444|S100A8|Hedgehog:0.27708107,((00000462|S100A8|Elephant:0.11993063,(00000458|S100A8|Hyrax:0.19737912,00000460|S100A8|Hyrax:0.17014942)0.409000:0.08344798)0.943000:0.12994995,((00000452|S100A8|Dog:0.04243230,((00000440|S100A8|Panda:0.00000075,(00000450|S100A8|Ferret:0.04728937,00000442|S100A8|Cat:0.03926950)0.759000:0.01631416)0.728000:0.01013840,(00000426|S100A8|Microbat:0.44061624,00000446|S100A8|Megabat:0.04150811)0.778000:0.07584438)0.871000:0.02155385)0.771000:0.01460949,((00000456|S100A8|Pig:0.09166076,(00000454|S100A8|Dolphin:0.12128959,(00000438|S100A8|Cow:0.05412054,00000448|S100A8|Sheep:0.03166369)0.823000:0.03816400)0.812000:0.03190590)0.815000:0.02505989,(((00000408|S100A8|Tarsier:0.11850672,(00000422|S100A8|Shrew:0.29156894,(00000416|S100A8|Rabbit:0.03986043,00000420|S100A8|Pika:0.06105908)0.928000:0.07579283)0.607000:0.01275223)0.491000:0.03665146,(00000432|S100A8|Squirrel:0.24242194,((00000406|S100A8|Marmoset:0.06560593,((00000402|S100A8|Macaque:0.01194003,(00000404|S100A8|Vervet/AGM:0.02117273,((00000400|S100A8|Gibbon:0.01018526,00000398|S100A8|Orangutan:0.02067468)0.000000:0.00000051,(00000391|S100A8|Human:0.00000059,00000392|S100A8|Gorilla:0.02022144)0.910000:0.01950388)0.966000:0.04993515)0.845000:0.02035398)0.934000:0.06025653,(00000436|S100A8|Guinea_Pig:0.22010708,(00000430|S100A8|Horse:0.01749502,00000434|S100A8|Horse:0.03491056)0.956000:0.11259784)0.733000:0.04965343)0.743000:0.02597138)0.271000:0.02551287,((00000424|S100A8|Rat:0.07142819,00000428|S100A8|Mouse:0.12009673)0.987000:0.19026797,(00000466|S100A8|Armadillo:0.17805682,00000464|S100A8|Sloth:0.23369550)0.406000:0.05371350)0.921000:0.09640414)0.582000:0.04253094)0.000000:0.00002495)0.839000:0.04160048,(00000412|S100A8|Bushbaby:0.05519517,(00000418|S100A8|Tree_Shrew:0.20564707,(00000410|S100A8|Mouse_Lemur:0.08213615,00000414|S100A8|Kangaroo_rat:0.24363162)0.821000:0.03980055)0.801000:0.02085156)0.915000:0.03745828)0.927000:0.04879725)0.758000:0.01381685)0.694000:0.02114501)0.680000:0.03736740)0.930000:0.18918789,(00000468|S100A8|Tasmanian_devil:0.35688483,00000470|S100A8|Opossum:0.37298346)0.853000:0.19619446)0.901000:0.17709104)0.959000:0.26173475,((00003055|S100G|Frog:1.28893745,(00000864|S100G|Pig:0.00000126,((00000856|S100G|Microbat:0.06372085,00000860|S100G|Megabat:0.12229758)0.914000:0.06533779,(00000870|S100G|Dolphin:0.04719275,((00000862|S100G|Cow:0.03507456,00000874|S100G|Alpaca:0.03687499)0.787000:0.01380959,(((00000882|S100G|Shrew:0.11075936,(00000848|S100G|Tree_Shrew:0.08329279,(00000890|S100G|Tenrec:0.09685272,00000884|S100G|Hedgehog:0.01208201)0.692000:0.01197794)0.757000:0.01161765)0.751000:0.01210293,(00000858|S100G|Panda:0.03518174,(((00000842|S100G|Tarsier:0.02338707,((00000827|S100G|Human:0.00000059,(00000832|S100G|Gibbon:0.01175903,(00000838|S100G|Vervet/AGM:0.00000052,00000846|S100G|Bushbaby:0.06115876)0.816000:0.01173106)0.000000:0.00000059)0.000000:0.00000053,(00000836|S100G|Macaque:0.02363842,00000840|S100G|Marmoset:0.03579853)0.000000:0.00000055)0.780000:0.01192966)0.857000:0.02231188,(00000892|S100G|Elephant:0.12694354,00000868|S100G|Dog:0.03573273)0.649000:0.00850423)0.000000:0.00507318,((00000844|S100G|Mouse_Lemur:0.06209610,(00000888|S100G|Armadillo:0.06191118,(00000876|S100G|Guinea_Pig:0.13248651,(00000880|S100G|Rat:0.01045841,00000886|S100G|Mouse:0.04676313)0.978000:0.09914102)0.763000:0.03081278)0.727000:0.00963484)0.787000:0.01219668,(00000878|S100G|Rabbit:0.07189975,((00000850|S100G|Squirrel:0.04590291,00000854|S100G|Horse:0.04563462)0.308000:0.03981108,(00000852|S100G|Kangaroo_rat:0.05741680,(00000898|S100G|Opossum:0.13480262,00000900|S100G|Tasmanian_devil:0.05970415)0.891000:0.05941783)0.000000:0.00000635)0.755000:0.02254379)0.740000:0.01270562)0.784000:0.01159341)0.578000:0.02302203)0.000000:0.00000071)0.000000:0.00000071,(00000896|S100G|Hyrax:0.15990860,00000872|S100G|Cat:0.00000054)0.797000:0.01152709)0.833000:0.01138485)0.000000:0.00000051)0.000000:0.00000100)0.932000:0.07248055)0.899000:0.24822046)0.909000:0.28288917,((00000390|S100B|Lamprey:0.42813437,((00000824|S100B|Spotted_gar:0.01962562,((00000816|S100B|Platyfish:0.00879335,(00000820|S100B|Amazon_molly:0.00000052,(00000822|S100B|Tilapia:0.07723632,00000814|S100B|Stickleback:0.05264379)0.923000:0.04551795)0.484000:0.00963309)1.000000:0.18647494,(00000812|S100B|Cave_fish:0.00000078,00000818|S100B|Zebrafish:0.05617910)0.886000:0.05987322)0.940000:0.07997477)0.948000:0.15575388,(00000810|S100B|Coelacanth:0.09320793,((00000774|S100B|Elephant:0.00000090,(00000784|S100B|Ferret:0.06922207,((00000750|S100B|Olive_baboon:0.00000064,((00000764|S100B|Cow:0.00925960,((00000780|S100B|Mouse_Lemur:0.00000066,00000758|S100B|Microbat:0.03800873)0.839000:0.00932335,(00000776|S100B|Armadillo:0.01865952,(00000782|S100B|Pig:0.00000026,(00000788|S100B|Dog:0.19324213,(00000786|S100B|Shrew:0.04635428,00000778|S100B|Tenrec:0.02239273)0.790000:0.01619672)0.000000:0.00000026)0.834000:0.00927096)0.000000:0.00000056)0.000000:0.00000056)0.852000:0.00935602,(00000790|S100B|Rat:0.00935203,(00000792|S100B|Mouse:0.00000028,00000756|S100B|Guinea_Pig:0.01900661)0.000000:0.00000028)0.876000:0.00952904)0.000000:0.00000045)0.000000:0.00000064,(00000770|S100B|Cat:0.00000042,(00000754|S100B|Marmoset:0.00931225,00000772|S100B|Rabbit:0.00929714)0.000000:0.00000042)0.833000:0.00930409)0.759000:0.00952472)0.143000:0.00895477)0.941000:0.06935539,((00000794|S100B|Tasmanian_devil:0.02984720,00000796|S100B|Platypus:0.13966101)0.818000:0.03376737,(00000804|S100B|Chinese_softshell_turtle:0.03744824,(00000800|S100B|Turkey:0.00898880,(00000808|S100B|Duck:0.02813528,00000802|S100B|Flycatcher:0.00970245)0.778000:0.00938778)0.796000:0.03068994)0.489000:0.02095672)0.522000:0.02427573)0.713000:0.07147783)0.772000:0.06780793)0.893000:0.19060186)0.975000:0.34642402,(00003052|Cornulin|Frog:0.57112031,(00000110|FLG|Anole_Lizard:0.42661067,((00000112|FLG|Turkey:0.06531152,(00000114|FLG|Zebra_Finch:0.01734475,00000116|FLG|Flycatcher:0.01351571)0.997000:0.27151859)0.995000:0.27085606,((((00000070|CRNN|Wallaby:0.03345048,(00000074|CRNN|Tasmanian_devil:0.03029334,00000072|CRNN|Opossum:0.01960919)0.761000:0.02015960)0.892000:0.07089487,(00000028|CRNN|Hedgehog:0.20378555,(00000056|CRNN|Sloth:0.08375807,(00000020|CRNN|Bushbaby:0.05333774,(((00000052|CRNN|Cat:0.02988105,(00000030|CRNN|Mouse:0.00916187,00000036|CRNN|Rat:0.03017786)0.989000:0.07382577)0.730000:0.01028671,(((00000066|CRNN|Elephant:0.03967115,(00000024|CRNN|Guinea_Pig:0.04997590,00000044|CRNN|Dog:0.05019109)0.848000:0.01996557)0.768000:0.00980676,(00000042|CRNN|Armadillo:0.11618308,((00000046|CRNN|Pig:0.02040830,(00000058|CRNN|Sheep:0.00000061,00000062|CRNN|Cow:0.01012315)0.931000:0.04062554)0.826000:0.02018502,(00000048|CRNN|Horse:0.01957838,00000022|CRNN|Mouse_Lemur:0.07246474)0.000000:0.00001442)0.770000:0.01042155)0.781000:0.00942514)0.000000:0.00000070,((00000060|CRNN|Panda:0.02939695,00000050|CRNN|Ferret:0.06122813)0.848000:0.01956978,(00000038|CRNN|Rabbit:0.05905296,00000034|CRNN|Pika:0.06167365)0.723000:0.01315504)0.800000:0.00986571)0.791000:0.00972154)0.795000:0.00977641,((00000040|CRNN|Megabat:0.16978200,(00000006|CRNN|Gibbon:0.01953949,(((00000001|CRNN|Human:0.00000001,(00000002|CRNN|Chimpanzee:0.01936702,00000008|CRNN|Gorilla:0.00000001)0.000000:0.00000001)0.856000:0.00973013,(00000014|CRNN|Macaque:0.00000001,(00000010|CRNN|Vervet/AGM:0.00000001,00000012|CRNN|Olive_baboon:0.01946154)0.000000:0.00000001)0.841000:0.00970769)0.000000:0.00000064,(00000016|CRNN|Marmoset:0.00000070,00000004|CRNN|Orangutan:0.01969328)0.000000:0.00000050)0.000000:0.00000050)0.798000:0.01010193)0.751000:0.00943036,(00000032|CRNN|Squirrel:0.06054066,00000054|CRNN|Microbat:0.05141731)0.754000:0.00874522)0.765000:0.00977345)0.711000:0.00738471)0.808000:0.01929914)0.872000:0.03648986)0.756000:0.03150617)0.972000:0.23076215,((00003053|Cornulin|Alligator:0.04973693,00003054|Cornulin|Crocodile:0.02017263)0.999000:0.34398993,(00000080|CRNN|Duck:0.06514613,(00000076|CRNN|Turkey:0.06122648,00000078|CRNN|Chicken:0.07889916)0.967000:0.14306972)0.727000:0.13858126)0.539000:0.08300102)0.879000:0.22005775,(((00000296|RPTN|Opossum:0.08556150,(00000292|RPTN|Wallaby:0.05434405,00000294|RPTN|Tasmanian_devil:0.09462790)0.819000:0.07023487)0.853000:0.05023961,(00000298|RPTN|Platypus:0.35185315,(00000286|RPTN|Pig:0.02396214,(00000262|RPTN|Cat:0.05090081,((((00000258|RPTN|Cow:0.01956201,00000288|RPTN|Sheep:0.00920373)0.995000:0.07236607,(00000268|RPTN|Armadillo:0.05069365,(00000278|RPTN|Tenrec:0.07633374,00000266|RPTN|Elephant:0.06621632)0.800000:0.02056465)0.752000:0.00942878)0.000000:0.00000052,(00000276|RPTN|Pika:0.14132024,((00000250|RPTN|Bushbaby:0.10393030,(00000270|RPTN|Mouse_Lemur:0.04175263,(00000246|RPTN|Marmoset:0.04049505,((00000242|RPTN|Vervet/AGM:0.00000026,(00000244|RPTN|Olive_baboon:0.01940146,00000240|RPTN|Macaque:0.00000036)0.000000:0.00000026)0.786000:0.01293012,((00000234|RPTN|Gorilla:0.00000073,(00000233|RPTN|Human:0.00000047,00000236|RPTN|Chimpanzee:0.00000001)0.909000:0.01966129)0.750000:0.01304659,(00000238|RPTN|Gibbon:0.01987144,00000248|RPTN|Orangutan:0.02980972)0.620000:0.00656428)0.000000:0.01011735)0.907000:0.03731328)0.962000:0.05044726)0.338000:0.00919405)0.728000:0.01180889,(00000272|RPTN|Kangaroo_rat:0.14788255,(00000252|RPTN|Mouse:0.04991399,00000254|RPTN|Rat:0.00000202)0.997000:0.12911089)0.742000:0.03589025)0.110000:0.02551218)0.932000:0.04322810)0.785000:0.00966384,(00000282|RPTN|Alpaca:0.06087363,((00000260|RPTN|Dog:0.01089059,00000256|RPTN|Ferret:0.02952304)0.830000:0.01851077,(00000280|RPTN|Microbat:0.09044251,00000274|RPTN|Megabat:0.06228244)0.756000:0.01573138)0.885000:0.02012986)0.000000:0.00000050)0.761000:0.00983025)0.617000:0.00631650)0.965000:0.13587145)0.232000:0.06312469)0.838000:0.11404562,((00000092|FLG|Guinea_Pig:0.07797365,((((00000096|FLG|Cat:0.07323912,00000098|FLG|Ferret:0.07646575)0.889000:0.04816143,(00000100|FLG|Horse:0.08902353,00000102|FLG|Elephant:0.14189414)0.285000:0.01613235)0.819000:0.03506067,(00000090|FLG|Mouse:0.35719491,00000094|FLG|Kangaroo_rat:0.14075252)0.910000:0.09269324)0.730000:0.01796468,(00000104|FLG|Armadillo:0.39960076,(00000088|FLG|Marmoset:0.14392251,(00000086|FLG|Orangutan:0.01796961,(00000082|FLG|Gorilla:0.00000046,(00000084|FLG|Chimpanzee:0.00000070,00000081|FLG|Human:0.00000001)0.000000:0.00000001)0.788000:0.01009925)0.858000:0.03216318)0.753000:0.02246446)0.750000:0.03509672)0.426000:0.04362663)0.996000:0.21453766,(00000106|FLG|Opossum:0.34773353,((00000202|HRNR|Hedgehog:0.10869928,((00000214|HRNR|Horse:0.05776011,(00000206|HRNR|Pig:0.04837990,(00000210|HRNR|Cat:0.04694638,00000204|HRNR|Ferret:0.05883354)0.738000:0.00963099)0.917000:0.02792399)0.000000:0.00000045,((00000208|HRNR|Microbat:0.10931291,((00000196|HRNR|Guinea_Pig:0.11021847,(00000186|HRNR|Olive_baboon:0.03599858,(00000188|HRNR|Marmoset:0.02817778,(00000180|HRNR|Chimpanzee:0.00000001,(00000179|HRNR|Human:0.00000068,(00000182|HRNR|Gorilla:0.00000051,00000184|HRNR|Orangutan:0.03714910)0.814000:0.00922001)0.000000:0.00000068)0.883000:0.01849153)0.741000:0.01090098)0.921000:0.04859120)0.680000:0.00886526,(00000198|HRNR|Squirrel:0.05886145,(00000192|HRNR|Rat:0.05019691,00000194|HRNR|Mouse:0.04785178)0.983000:0.08781584)0.841000:0.02626303)0.764000:0.01248115)0.740000:0.01290321,(00000190|HRNR|Pika:0.09747625,00000200|HRNR|Tree_Shrew:0.14948312)0.691000:0.01970383)0.779000:0.01462172)0.711000:0.02364233)0.996000:0.17546486,(00000108|FLG|Platypus:0.10278192,((00000156|FLG2|Armadillo:0.11185311,(00000152|FLG2|Bushbaby:0.03324970,(00000120|FLG2|Gibbon:0.00956669,(((00000132|FLG2|Rabbit:0.05859691,((00000144|FLG2|Panda:0.00958605,(00000134|FLG2|Sheep:0.00923730,00000136|FLG2|Cow:0.00992443)0.892000:0.01957247)0.000000:0.00000029,(00000142|FLG2|Ferret:0.00000047,(00000146|FLG2|Pig:0.00714237,00000148|FLG2|Cat:0.00817561)0.000000:0.00383887)0.000000:0.00000029)0.000000:0.00000073)0.496000:0.00972437,(00000150|FLG2|Guinea_Pig:0.10284763,(00000160|FLG2|Elephant:0.01913525,(00000158|FLG2|Kangaroo_rat:0.00000095,(00000138|FLG2|Rat:0.00919451,00000140|FLG2|Mouse:0.02986394)0.953000:0.04034639)0.892000:0.02922550)0.000000:0.00000066)0.902000:0.01918168)0.863000:0.01933224,(00000124|FLG2|Orangutan:0.00000001,(00000128|FLG2|Vervet/AGM:0.00950455,((00000122|FLG2|Chimpanzee:0.00000045,00000117|FLG2|Human:0.01924060)0.408000:0.00962264,(00000126|FLG2|Macaque:0.00000067,00000118|FLG2|Olive_baboon:0.00000050)0.862000:0.00950753)0.000000:0.00000034)0.000000:0.00000044)0.000000:0.00000001)0.000000:0.00000069)0.890000:0.03658004)0.830000:0.03721830)0.975000:0.09182768,(00000168|FLG2|Tasmanian_devil:0.15302516,(00000162|FLG2|Tasmanian_devil:0.01702348,00000164|FLG2|Opossum:0.08975672)0.994000:0.17966811)0.897000:0.05466282)0.348000:0.01536839)0.783000:0.04977285)0.598000:0.01174751)0.787000:0.03420802)0.992000:0.24649892)0.931000:0.17530680)0.197000:0.08073145)0.707000:0.05718521)0.931000:0.24858128)0.932000:0.21360596)0.412000:0.10009290)0.892000:0.14918188)0.824000:0.10328481,((00003066|NA|Bearded-dragon:0.23327010,(00000384|S100A9-like|Anole_Lizard:0.00909551,00003060|NA|Anole-lizard:0.00000055)0.988000:0.24700633)0.993000:0.24624273,(00003061|NA|Anole-lizard:0.84040722,((00000380|S100A9|Opossum:0.16626159,00000382|S100A9|Tasmanian_devil:0.30077817)0.992000:0.27659589,(((00000514|S100A9|Mouse:0.12198094,00000516|S100A9|Rat:0.12387948)0.994000:0.13204006,(00000508|S100A9|Guinea_Pig:0.21764054,00000510|S100A9|Kangaroo_rat:0.23148433)0.508000:0.05083941)0.773000:0.03708073,(00000518|S100A9|Tree_Shrew:0.20106514,((00000504|S100A9|Pika:0.10306343,00000506|S100A9|Rabbit:0.07616474)0.907000:0.05825730,((((00000526|S100A9|Elephant:0.11240330,00000528|S100A9|Hyrax:0.12088176)0.651000:0.04768825,(00000556|S100A9|Horse:0.04582772,00000546|S100A9|Horse:0.08501243)0.446000:0.00833619)0.969000:0.05596161,(((00000522|S100A9|Armadillo:0.05245837,00000524|S100A9|Armadillo:0.02647484)1.000000:0.15355445,((00000532|S100A9|Microbat:0.15672231,00000552|S100A9|Megabat:0.04500565)0.908000:0.04891529,(00000550|S100A9|Dolphin:0.19846770,(00000536|S100A9|Panda:0.02983025,(00000530|S100A9|Panda:0.00905322,(00000540|S100A9|Cat:0.07603974,(00000548|S100A9|Ferret:0.04778922,00000544|S100A9|Dog:0.02649591)0.039000:0.00934398)0.743000:0.00966501)0.000000:0.00000065)0.871000:0.03738114)0.853000:0.04472599)0.758000:0.01942909)0.406000:0.03991062,(00000542|S100A9|Pig:0.07377475,(00000534|S100A9|Sheep:0.10246232,00000538|S100A9|Cow:0.02606981)0.894000:0.03664543)0.133000:0.03269661)0.821000:0.02485683)0.749000:0.01042574,(00000512|S100A9|Squirrel:0.16600206,((00000498|S100A9|Marmoset:0.09857638,(00000500|S100A9|Mouse_Lemur:0.08065154,00000502|S100A9|Bushbaby:0.03431286)0.979000:0.08459838)0.377000:0.01248892,(00000520|S100A9|Hedgehog:0.34680666,((00000486|S100A9|Chimpanzee:0.00000001,(00000483|S100A9|Human:0.00918383,(00000488|S100A9|Orangutan:0.00000001,00000490|S100A9|Gibbon:0.00000001)0.846000:0.00915823)0.000000:0.00000057)0.921000:0.04044674,(00000492|S100A9|Vervet/AGM:0.01814468,(00000496|S100A9|Macaque:0.00000001,00000494|S100A9|Olive_baboon:0.00905152)0.000000:0.00000001)0.940000:0.05162473)0.455000:0.02898271)0.844000:0.04908625)0.887000:0.02758627)0.178000:0.00957994)0.891000:0.04470643)0.222000:0.02906152)0.451000:0.02724411)0.959000:0.15477332)0.696000:0.07682075)0.839000:0.10868271)0.000000:0.00000450)0.777000:0.02551390,(((00003059|NA|Gecko:0.48491161,(00000372|S100A12|Tenrec:0.30251602,((00000346|S100A12|Hyrax:0.39403519,00000364|S100A12|Elephant:0.21068771)0.751000:0.05101605,(00000344|S100A12|Tree_Shrew:0.14813945,(((00000334|S100A12|Panda:0.02994051,00000354|S100A12|Ferret:0.12473647)0.950000:0.08219664,(00000350|S100A12|Sloth:0.21018039,00000332|S100A12|Armadillo:0.14066543)0.870000:0.05035873)0.626000:0.00941220,((00000370|S100A12|Cat:0.13272425,(00000378|S100A12|Hedgehog:0.49160667,00000338|S100A12|Dog:0.14570375)0.648000:0.05549435)0.792000:0.02332045,((00000348|S100A12|Horse:0.06885998,(((00000328|S100A12|Mouse_Lemur:0.11182751,(00000324|S100A12|Bushbaby:0.22434729,00000342|S100A12|Tarsier:0.23123702)0.000000:0.03479989)0.898000:0.06470014,(00000322|S100A12|Marmoset:0.13002878,((00000316|S100A12|Vervet/AGM:0.01884233,00000320|S100A12|Olive_baboon:0.00000001)0.954000:0.05106677,(00000314|S100A12|Gibbon:0.02421242,(00000312|S100A12|Orangutan:0.01878035,(00000308|S100A12|Gorilla:0.00000057,(00000310|S100A12|Chimpanzee:0.00929408,00000307|S100A12|Human:0.00927401)0.813000:0.00927444)0.754000:0.00900279)0.902000:0.02384885)0.828000:0.02847544)0.977000:0.09632948)0.440000:0.04009518)0.908000:0.05704699,(00000368|S100A12|Shrew:0.36206143,(00000366|S100A12|Rabbit:0.10403849,(00000340|S100A12|Squirrel:0.12904286,00000362|S100A12|Kangaroo_rat:0.13521438)0.928000:0.08016352)0.882000:0.07620482)0.422000:0.01142019)0.965000:0.07604912)0.840000:0.02887034,((00000360|S100A12|Pig:0.13068098,00000336|S100A12|Microbat:0.08330107)0.734000:0.01057436,(00000356|S100A12|Cow:0.05180202,(00000358|S100A12|Sheep:0.07241234,00000352|S100A12|Dolphin:0.08014382)0.892000:0.05278148)0.867000:0.02326833)0.888000:0.02990868)0.000000:0.00000085)0.895000:0.03315259)0.811000:0.05357874)0.855000:0.05617502)0.000000:0.01305125)0.919000:0.15441600)0.932000:0.13169410,((00000558|S100A12|Tasmanian_devil:0.33699501,00000560|S100A12|Opossum:0.34340129)0.993000:0.38130957,((00002083|MRP-126|Paintedturtle:0.06013341,(00002085|MRP-126|Greenseaturtle:0.00000042,00002086|MRP-126|Greenseaturtle:0.00000001)0.994000:0.13882720)0.822000:0.04544590,((((00002087|MRP-126|Alligator:0.00000001,00003051|MRP-126|Alligator:0.00000001)0.952000:0.05763970,(00002082|MRP-126|Saltwatercrocodile:0.04198697,00002084|MRP-126|Gharial:0.04352968)0.919000:0.05284994)0.729000:0.02272557,(00003046|MRP-126|Alligator:0.00000001,00002081|MRP-126|Alligator:0.00000002)0.741000:0.00915201)0.958000:0.09723883,(00002008|MRP-126|JapeneseQuail:0.02694741,(((((00002000|MRP-126|Duck:0.00000001,00002001|MRP-126|Goose:0.00000001)0.000000:0.00000001,(00000480|MRP-126|Duck:0.00000062,00002003|MRP-126|Duck:0.00000035)0.000000:0.00000062)0.851000:0.01777410,((00002006|MRP-126|White-throatedtinamou:0.00000001,00002007|MRP-126|White-throatedtinamou:0.00000001)0.997000:0.08956305,(00002009|MRP-126|Ostrich:0.06458902,(00002005|MRP-126|Kiwi:0.00000001,00003071|MRP-126|Kiwi:0.00000001)0.934000:0.04330028)0.807000:0.02264781)0.863000:0.02275215)0.861000:0.01905305,(00002002|MRP-126|Chicken:0.00000001,00000476|MRP-126|Chicken:0.00000052)0.000000:0.00000001)0.845000:0.01979252,((00000478|MRP-126|Turkey:0.00000001,00002004|MRP-126|Wildturkey:0.00000001)0.926000:0.03024390,((00002012|MRP-126|RhinocerosHornbill:0.00000125,(00002023|MRP-126|Northerncarminebee-eater:0.00000001,00002026|MRP-126|Northerncarminebee-eater:0.00000001)0.986000:0.07868696)0.342000:0.02634598,(00002010|MRP-126|Red-leggedseriema:0.02672331,((00003003|MRP-126|Falcon:0.00000001,00003004|MRP-126|Falcon:0.00897355)1.000000:0.10295512,(((00002045|MRP-126|Kea:0.00000001,00002047|MRP-126|Kea:0.00000001)0.936000:0.02908587,(00002063|MRP-126|Speckledmousebird:0.03490530,(00002048|MRP-126|Budgerigar:0.07783263,(00002052|MRP-126|Parrot:0.03802244,(00002039|MRP-126|Chimneyswift:0.00000001,00003034|MRP-126|Chimneyswift:0.00000001)0.934000:0.04387982)0.820000:0.02349077)0.000000:0.00000248)0.783000:0.00971051)0.774000:0.00932250,(00002033|MRP-126|Turkeyvulture:0.03555541,((00002072|MRP-126|Dalmationpelican:0.00000058,00002073|MRP-126|Dalmationpelican:0.00000001)0.999000:0.10920694,(((00002038|MRP-126|White-tailedtropicbird:0.00000001,00002042|MRP-126|White-tailedtropicbird:0.00000001)0.894000:0.01833719,((00002062|MRP-126|Egret:0.00000001,00002065|MRP-126|Egret:0.00000001)0.999000:0.09738655,(00002049|MRP-126|Ruff:0.02873250,00002079|MRP-126|Redcrestedturaco:0.22264238)0.514000:0.00719083)0.787000:0.00970623)0.000000:0.00000049,(((00002061|MRP-126|Hummingbird:0.00000001,00002064|MRP-126|Hummingbird:0.00000001)0.990000:0.05600499,((00002015|MRP-126|Eagle:0.00900495,(00002011|MRP-126|Baldeagle:0.00000065,(00002071|MRP-126|White-tailedeagle:0.06197899,((00002077|MRP-126|EmperorPenguin:0.00000001,00002078|MRP-126|EmperorPenguin:0.00000001)0.990000:0.06514094,(00002066|MRP-126|Adeliepenguin:0.00000001,00002067|MRP-126|Adeliepenguin:0.00000001)0.000000:0.00000055)0.994000:0.08452960)0.746000:0.00932793)0.000000:0.00000057)0.843000:0.00902522,((00002059|MRP-126|Flamingo:0.07525851,(00002034|MRP-126|CrestedIbis:0.00000001,00002036|MRP-126|CrestedIbis:0.00000001)0.912000:0.02116446)0.000000:0.00000057,(00002022|MRP-126|Killdeer:0.00000041,00002027|MRP-126|Killdeer:0.00000059)0.000000:0.00000044)0.929000:0.01809368)0.000000:0.00000058)0.802000:0.00903008,((00002018|MRP-126|Rifleman:0.06898318,(00002035|MRP-126|Rockdove:0.00000002,00002037|MRP-126|Rockdove:0.00000001)0.734000:0.00902848)0.892000:0.01826796,(((00002054|MRP-126|Cuckooroller:0.00000001,00002056|MRP-126|Cuckooroller:0.00000001)0.993000:0.06662283,((00002040|MRP-126|Red-throatedloon:0.00000001,00002043|MRP-126|Red-throatedloon:0.00000001)0.977000:0.05725803,(00002051|MRP-126|Hoatzin:0.00000001,00002053|MRP-126|Hoatzin:0.00000001)0.896000:0.02851354)0.155000:0.00936493)0.760000:0.00945805,((00002058|MRP-126|Sunbittern:0.03684461,((00002050|MRP-126|Northernfulmar:0.00000001,00002055|MRP-126|Northernfulmar:0.00000001)0.859000:0.03073079,((00002074|MRP-126|Greatcormorant:0.00000001,00002076|MRP-126|Greatcormorant:0.00000001)0.997000:0.10085195,(00002068|MRP-126|Brownmesite:0.00000001,00002069|MRP-126|Brownmesite:0.00000001)0.850000:0.02162433)0.545000:0.02083481)0.871000:0.03135682)0.746000:0.01106381,((00002032|MRP-126|MacQueensbustard:0.01828209,(((00002028|MRP-126|Commoncuckoo:0.00000046,00002060|MRP-126|Commoncuckoo:0.00000001)0.976000:0.03660929,((00002016|MRP-126|GreatTit:0.00910385,00002025|MRP-126|GroundTit:0.00906747)0.789000:0.00904376,((00002029|MRP-126|Zebrafinch:0.00959259,(00002024|MRP-126|White-thoatedsparrow:0.00961477,(00000474|MRP-126|Flycatcher:0.00000001,00002070|MRP-126|CollaredFlycatcher:0.00000001)0.859000:0.01822303)0.361000:0.00900267)0.858000:0.01753923,(00002080|MRP-126|Atlanticcanary:0.03686924,(00002014|MRP-126|Crow:0.00000062,(00002013|MRP-126|HoodedCrow:0.01808084,00002017|MRP-126|Crow:0.00000001)0.000000:0.00000055)0.000000:0.00000062)0.827000:0.00905394)0.000000:0.00000044)0.955000:0.02847549)0.000000:0.00000057,(00002021|MRP-126|Yellow-throatedsandgrouse:0.01513156,00002031|MRP-126|Chuck-wills-widow:0.05615311)0.000000:0.00293954)0.868000:0.01821216)0.869000:0.01836782,((00002030|MRP-126|BarnOwl:0.00000062,00002041|MRP-126|BarnOwl:0.00901443)0.851000:0.00900710,((00002020|MRP-126|Bar-tailedtrogon:0.00000063,00002057|MRP-126|Bar-tailedtrogon:0.00000001)0.985000:0.05815264,(00002019|MRP-126|Blue-crownedmanakin:0.05731059,(00002044|MRP-126|Golden-collaredmanakin:0.00000001,(00002075|MRP-126|Golden-collaredmanakin:0.00000066,00002046|MRP-126|Golden-collaredmanakin:0.00000069)0.000000:0.00000001)0.825000:0.01743487)0.932000:0.03062318)0.000000:0.00000054)0.848000:0.00909702)0.000000:0.00000060)0.815000:0.00903898)0.787000:0.00924885)0.000000:0.00000043)0.000000:0.00000056)0.788000:0.01050090)0.519000:0.00489160)0.000000:0.00425548)0.873000:0.01927269)0.000000:0.00000220)0.943000:0.05969148)0.987000:0.09703638)0.655000:0.00632649)0.107000:0.02258823)0.999000:0.26024339)0.443000:0.06445216)0.729000:0.04738945)0.784000:0.06436033)0.831000:0.04144936,(00003058|NA|Gecko:0.70649852,(00003067|NA|Bearded-dragon:0.13043807,(00000388|MRP-126|Anole_Lizard:0.00000001,00003062|NA|Anole-lizard:0.00000001)0.999000:0.25583422)0.897000:0.08514851)0.750000:0.02902917)0.779000:0.03326740)0.986000:0.40975655)0.846000:0.15619238)0.939000:0.33285564)0.544000:0.21688634)0.508000:0.01985246)1.000000:0.35994047)0.882000:0.04796073)0.982000:0.06695242);
